# Supplementary material for: 4-(Dimethyl­amino)phenyl phenyl ketone
Source: Acta Crystallogr Sect E Struct Rep Online. 2008 Jul 12;64(Pt 8):o1466. doi: 10.1107/S1600536808020953 (PMC2962007; doi:10.1107/S1600536808020953)
Supplement: Supplementary file 2 [file e-64-o1466-Isup2.hkl]

#
# h,k,l, Fc-squared, Fo-squared, sigma(Fo-squared) and status flag
#
data_I
_shelx_title ' r6m in P2(1)/c (100K)'
_shelx_refln_list_code          4
_shelx_F_calc_maximum      117.69
_exptl_crystal_F_000       480.00
_reflns_d_resolution_high  0.6196
 
loop_
 _symmetry_equiv_pos_as_xyz
 'x, y, z'
 '-x, y+1/2, -z+1/2'
 '-x, -y, -z'
 'x, -y-1/2, z-1/2'
 
_cell_length_a    13.0575
_cell_length_b     7.7456
_cell_length_c    12.4931
_cell_angle_alpha  90.000
_cell_angle_beta  111.717
_cell_angle_gamma  90.000
 
_shelx_F_squared_multiplier     1.000
 
loop_
 _refln_index_h
 _refln_index_k
 _refln_index_l
 _refln_F_squared_calc
 _refln_F_squared_meas
 _refln_F_squared_sigma
 _refln_observed_status
   2   0   0     2670.14     2466.07     40.30 o
   3   0   0     1943.69     1907.62     25.90 o
   4   0   0        0.14        0.23      0.18 o
   5   0   0      332.50      388.51      4.41 o
   6   0   0     2860.13     3066.27     26.27 o
   7   0   0     1259.71     1332.58     11.85 o
   8   0   0       77.92       87.51      1.36 o
   9   0   0      356.30      372.49      3.97 o
  10   0   0      881.80      895.24     10.59 o
  11   0   0     2586.08     2411.29     27.23 o
  13   0   0        0.55        3.08      0.96 o
  14   0   0       73.00       62.14      2.56 o
  15   0   0       86.63       91.75      2.99 o
  16   0   0        0.25        1.33      1.10 o
  17   0   0       14.79       18.17      1.57 o
  18   0   0      141.76      144.24      6.76 o
  19   0   0       27.89       35.96      6.01 o
   1   1   0     1537.92     1559.61     13.23 o
   2   1   0      294.46      266.09      2.55 o
   3   1   0      959.00      907.18      8.65 o
   4   1   0       37.16       46.25      0.75 o
   5   1   0       55.12       41.44      0.69 o
   6   1   0      133.39      165.57      1.48 o
   7   1   0       26.37       31.63      0.56 o
   8   1   0      317.19      346.30      2.80 o
   9   1   0      455.51      431.99      3.43 o
  10   1   0     1189.12     1142.06      8.66 o
  11   1   0      447.61      420.21      4.56 o
  12   1   0       42.86       41.19      1.49 o
  13   1   0        6.79        5.60      0.60 o
  14   1   0       15.81       11.83      0.72 o
  15   1   0        3.33        2.08      0.58 o
  16   1   0        4.89        4.10      0.76 o
  17   1   0       22.72       22.28      1.74 o
  18   1   0        9.24        7.81      1.45 o
  19   1   0       11.69       12.89      2.65 o
   0   2   0    10153.41     8679.79     93.13 o
   1   2   0     1960.58     1983.75     17.08 o
   2   2   0     2185.89     2180.89     27.45 o
   3   2   0     2295.53     2337.42     22.00 o
   4   2   0     1682.77     1742.14     21.68 o
   5   2   0       21.79       21.20      0.51 o
   6   2   0      177.76      189.59      1.61 o
   7   2   0       91.06      118.08      1.25 o
   8   2   0      204.76      215.53      1.94 o
   9   2   0       46.83       51.49      0.84 o
  10   2   0        4.95        3.25      0.38 o
  11   2   0       76.98       69.48      1.30 o
  12   2   0       56.30       52.27      1.26 o
  13   2   0        9.30        6.54      0.60 o
  14   2   0      316.56      322.33      4.47 o
  15   2   0       11.97       10.71      1.04 o
  16   2   0        7.43        7.54      0.97 o
  17   2   0       20.18       22.92      1.87 o
  18   2   0       18.83       19.05      1.80 o
  19   2   0       73.18       84.07      4.53 o
   1   3   0        1.01        2.64      0.40 o
   2   3   0       11.77       13.14      0.35 o
   3   3   0      506.95      560.67      4.96 o
   4   3   0      795.30      815.85      7.44 o
   5   3   0       28.20       31.31      0.59 o
   6   3   0     1035.60     1049.16      7.25 o
   7   3   0      179.07      197.65      1.85 o
   8   3   0       38.58       34.38      0.65 o
   9   3   0      159.16      171.42      1.76 o
  10   3   0      112.41      117.49      1.62 o
  11   3   0        0.68        1.28      0.38 o
  12   3   0        7.24        6.31      0.73 o
  13   3   0        0.06        0.75      0.57 o
  14   3   0      165.28      179.87      3.70 o
  15   3   0        0.59        2.05      1.00 o
  16   3   0       36.87       37.11      2.24 o
  17   3   0       24.14       26.25      2.69 o
  18   3   0        0.68        1.74      1.21 o
  19   3   0        3.38        4.97      1.43 o
   0   4   0       77.31       93.23      2.04 o
   1   4   0       59.31       44.01      0.97 o
   2   4   0      682.03      694.61      7.38 o
   3   4   0      284.34      306.66      3.53 o
   4   4   0      409.93      459.17      4.33 o
   5   4   0      202.47      213.87      2.12 o
   6   4   0        1.06        3.17      0.28 o
   7   4   0      316.09      314.54      2.96 o
   8   4   0       18.03       17.48      0.54 o
   9   4   0        7.32       10.14      0.93 o
  10   4   0       29.87       22.39      1.87 o
  11   4   0        1.49        1.04      0.55 o
  12   4   0        4.16        2.94      0.78 o
  13   4   0      159.20      159.33      4.22 o
  14   4   0       71.83       76.13      2.88 o
  15   4   0        1.41        0.42      1.27 o
  16   4   0        0.03        0.29      1.03 o
  17   4   0        3.39        4.16      1.94 o
  18   4   0       25.34       32.29      2.32 o
   1   5   0      113.84      114.43      1.80 o
   2   5   0       97.72      105.92      1.42 o
   3   5   0      526.04      622.88      6.16 o
   4   5   0      177.01      180.12      2.28 o
   5   5   0       27.62       33.61      1.36 o
   6   5   0        3.34        4.36      0.48 o
   7   5   0      270.57      264.90      3.45 o
   8   5   0       13.32        6.76      0.69 o
   9   5   0       89.77       89.61      2.42 o
  10   5   0       14.58       15.86      1.90 o
  11   5   0       33.71       32.62      2.04 o
  12   5   0        5.55        4.22      0.91 o
  13   5   0      191.55      189.61      4.80 o
  14   5   0      118.77      122.89      3.83 o
  15   5   0        9.27       10.07      1.52 o
  16   5   0       20.73       19.14      1.91 o
  17   5   0        4.73        2.87      2.33 o
   0   6   0       61.06       55.96      1.95 o
   1   6   0      131.12      141.66      2.07 o
   2   6   0      185.40      178.62      2.64 o
   3   6   0       82.86       90.07      1.73 o
   4   6   0       71.82       63.89      2.01 o
   5   6   0      144.17      154.66      2.83 o
   6   6   0        3.45        2.21      0.58 o
   7   6   0      154.05      143.06      5.10 o
   8   6   0        0.15        0.32      0.57 o
   9   6   0        8.09        6.86      0.93 o
  10   6   0        3.30        2.01      0.77 o
  11   6   0       65.29       68.89      2.39 o
  12   6   0        4.34        5.55      1.06 o
  13   6   0        8.97       12.50      1.54 o
  14   6   0        0.28        1.64      1.06 o
  15   6   0       36.26       41.12      2.51 o
  16   6   0       11.97       12.22      1.75 o
  17   6   0        3.51        3.17      1.35 o
   1   7   0        3.56        4.23      0.76 o
   2   7   0       42.85       44.48      1.75 o
   3   7   0       71.34       69.91      3.23 o
   4   7   0       71.29       68.48      2.87 o
   5   7   0       45.84       45.19      1.78 o
   6   7   0       79.12       74.57      2.37 o
   7   7   0        5.79        4.72      2.06 o
   8   7   0      136.06      131.25      3.17 o
   9   7   0       19.11       18.41      1.36 o
  10   7   0       39.71       38.73      2.61 o
  11   7   0        0.20        0.23      0.80 o
  12   7   0        4.85        3.33      1.47 o
  13   7   0       97.01       93.35      3.43 o
  14   7   0        3.28        2.38      1.19 o
  15   7   0       11.93       13.68      1.96 o
  16   7   0        0.06        0.20      1.24 o
   0   8   0       10.47        9.51      1.65 o
   1   8   0       32.43       34.25      1.87 o
   2   8   0       38.57       35.16      1.94 o
   3   8   0      132.67      139.90      4.01 o
   4   8   0        1.56        2.29      0.91 o
   5   8   0       95.65       92.36      3.22 o
   6   8   0       39.02       35.60      2.10 o
   7   8   0        8.89        8.02      1.31 o
   8   8   0       41.61       40.53      2.13 o
   9   8   0       12.40        9.65      1.70 o
  10   8   0        4.74        4.73      1.20 o
  11   8   0       40.39       41.94      2.20 o
  12   8   0       10.17        9.81      1.53 o
  13   8   0        9.92        7.50      1.47 o
  14   8   0       31.86       26.88      2.24 o
  15   8   0        0.83        1.20      1.35 o
   1   9   0        6.01        6.92      2.04 o
   2   9   0      189.38      206.16      8.76 o
   3   9   0      239.78      261.55      6.75 o
   4   9   0       19.94       18.94      1.74 o
   5   9   0       86.97       79.64      3.20 o
   6   9   0      144.09      145.33      4.56 o
   7   9   0       12.79       11.23      1.61 o
   8   9   0        1.39        1.04      0.99 o
   9   9   0      158.26      164.50      4.62 o
  10   9   0       89.60       88.61      5.43 o
  11   9   0        3.10        2.27      1.24 o
  12   9   0        0.40        1.68      1.34 o
  13   9   0        4.64        4.29      1.68 o
   0  10   0      465.46      517.44     15.73 o
   1  10   0      293.56      295.59      7.32 o
   2  10   0       56.12       55.88      2.80 o
   3  10   0        1.68        0.47      1.11 o
   4  10   0        1.32        0.73      1.09 o
   5  10   0       16.72       13.39      2.55 o
   6  10   0        5.70        4.27      1.37 o
   7  10   0       14.19       12.79      1.84 o
   8  10   0        0.57        0.00      1.11 o
   9  10   0       41.73       38.45      2.51 o
  10  10   0       96.23      101.18      3.84 o
  11  10   0      162.80      168.43      9.45 o
   1  11   0        9.96        9.59      2.34 o
   2  11   0       33.63       24.75      3.25 o
   3  11   0       93.03       99.42      4.08 o
   4  11   0       26.27       23.08      2.26 o
   5  11   0        8.35        7.26      2.53 o
   6  11   0        3.53        4.14      1.57 o
   7  11   0        2.09        1.62      2.15 o
   8  11   0        0.22       -0.54      1.24 o
   9  11   0       27.09       23.79      2.37 o
   0  12   0        5.78        7.58      2.60 o
   1  12   0        7.87        5.83      1.72 o
   2  12   0        0.40        0.90      1.67 o
   3  12   0        8.37       11.17      2.01 o
   4  12   0        1.94        1.28      1.44 o
   5  12   0        3.19        8.13      3.27 o
 -19   1   1       10.23        9.14      1.81 o
 -18   1   1        5.70        6.40      1.23 o
 -17   1   1       16.38       18.82      1.30 o
 -16   1   1        5.09        4.61      0.70 o
 -15   1   1        0.08        0.82      0.50 o
 -14   1   1       27.09       28.15      1.37 o
 -13   1   1        9.18        7.38      0.79 o
 -12   1   1       38.17       38.85      1.39 o
 -11   1   1      275.85      276.53      3.03 o
 -10   1   1     1342.97     1294.28      9.38 o
  -9   1   1      175.07      161.09      1.60 o
  -8   1   1      117.34      114.18      1.22 o
  -7   1   1      151.62      150.12      1.46 o
  -6   1   1     1328.38     1363.23     10.25 o
  -5   1   1        1.73       -0.38      0.19 o
  -4   1   1      192.06      195.95      2.10 o
  -3   1   1        0.94        0.04      0.32 o
  -2   1   1       99.14      105.82      1.30 o
  -1   1   1        4.40       -0.20      0.10 o
   0   1   1      911.29      861.03      7.49 o
   1   1   1     5025.58     4609.93     65.75 o
   2   1   1       77.62       63.88      0.67 o
   3   1   1       62.98       62.57      0.72 o
   4   1   1      429.76      415.43      3.46 o
   5   1   1      459.92      487.97      3.72 o
   6   1   1      201.46      194.92      1.67 o
   7   1   1      268.39      246.66      2.08 o
   8   1   1      136.54      170.22      1.58 o
   9   1   1        1.18        0.90      0.23 o
  10   1   1      135.61      136.02      1.80 o
  11   1   1        7.01       11.89      0.86 o
  12   1   1       51.53       54.50      1.68 o
  13   1   1        0.19        0.79      0.40 o
  14   1   1        0.54        0.79      0.47 o
  15   1   1       15.18       12.48      0.97 o
  16   1   1        4.76        3.29      0.85 o
  17   1   1        9.49        9.89      1.40 o
  18   1   1        0.53        1.28      1.10 o
  19   1   1        3.49        4.38      1.74 o
 -19   2   1        8.59        6.86      1.47 o
 -18   2   1       31.09       28.53      4.34 o
 -17   2   1        0.92        1.20      1.76 o
 -16   2   1       12.32       19.80      1.28 o
 -15   2   1        4.05        5.36      0.75 o
 -14   2   1        1.77        1.63      0.48 o
 -13   2   1      110.75      105.84      1.90 o
 -12   2   1        0.12        0.19      0.37 o
 -11   2   1       85.15       76.96      1.33 o
 -10   2   1      433.45      427.71      3.85 o
  -9   2   1      530.46      535.67      4.09 o
  -8   2   1      874.55      925.39      6.57 o
  -7   2   1       72.22      106.88      1.11 o
  -6   2   1        0.74        3.53      0.28 o
  -5   2   1        2.31        6.39      0.31 o
  -4   2   1      100.30      116.95      1.50 o
  -3   2   1     2535.54     2550.03     22.80 o
  -2   2   1     8779.87     8010.01     68.26 o
  -1   2   1     6126.90     5788.67     51.37 o
   0   2   1     9433.54     8238.02     64.04 o
   1   2   1     1586.48     1582.12     12.28 o
   2   2   1        0.72        1.15      0.15 o
   3   2   1       94.62       84.98      1.17 o
   4   2   1     3276.20     3366.92     30.38 o
   5   2   1        3.24        4.14      0.20 o
   6   2   1       15.37       15.56      0.43 o
   7   2   1        8.67        8.64      0.36 o
   8   2   1        1.98        1.31      0.22 o
   9   2   1       12.47       20.47      0.57 o
  10   2   1      792.53      724.94      6.79 o
  11   2   1      669.28      667.71      7.30 o
  12   2   1       60.16       53.07      1.31 o
  13   2   1       21.23       21.36      1.20 o
  14   2   1       23.35       24.57      1.45 o
  15   2   1      144.81      156.72      3.27 o
  16   2   1        7.53        4.96      0.94 o
  17   2   1        0.00        0.69      0.86 o
  18   2   1        0.30        1.36      1.74 o
 -19   3   1        0.37        1.43      1.58 o
 -18   3   1        0.22        0.48      1.28 o
 -17   3   1        0.65        1.35      1.12 o
 -16   3   1       19.12       17.40      1.71 o
 -15   3   1        7.07        6.03      1.22 o
 -14   3   1       30.13       29.53      2.06 o
 -13   3   1        0.37        1.24      0.52 o
 -12   3   1        7.01        6.66      0.72 o
 -11   3   1      110.42      100.38      2.03 o
 -10   3   1      362.56      333.90      3.65 o
  -9   3   1       44.29       40.67      0.85 o
  -8   3   1      165.56      147.78      2.08 o
  -7   3   1       41.93       46.48      0.76 o
  -6   3   1       15.37       11.74      0.44 o
  -5   3   1       36.98       40.93      0.73 o
  -4   3   1      163.67      174.04      1.82 o
  -3   3   1      287.66      297.25      3.70 o
  -2   3   1      210.37      220.22      2.39 o
  -1   3   1      143.68      142.24      1.96 o
   0   3   1      733.53      784.34      7.08 o
   1   3   1     1211.16     1314.95     10.93 o
   2   3   1      217.26      228.04      2.32 o
   3   3   1      360.89      387.31      3.41 o
   4   3   1      246.52      310.24      3.41 o
   5   3   1       17.72       22.08      0.67 o
   6   3   1      127.19      156.27      1.68 o
   7   3   1      130.93      138.29      1.52 o
   8   3   1      242.41      242.14      2.51 o
   9   3   1        1.07        1.40      0.33 o
  10   3   1        3.20        1.50      0.45 o
  11   3   1      101.44       94.40      2.02 o
  12   3   1        4.97        4.77      0.73 o
  13   3   1       93.36       96.77      2.53 o
  14   3   1       24.74       28.08      1.63 o
  15   3   1       86.54       87.95      2.54 o
  16   3   1       20.54       18.94      2.36 o
  17   3   1        0.11        0.76      1.10 o
  18   3   1       16.99       14.35      2.57 o
 -18   4   1        0.05        0.30      1.18 o
 -17   4   1       41.31       44.71      3.62 o
 -16   4   1       24.38       23.36      2.13 o
 -15   4   1       38.27       35.35      2.19 o
 -14   4   1      138.15      147.09      4.10 o
 -13   4   1       17.30       16.25      1.50 o
 -12   4   1        5.03        4.47      1.71 o
 -11   4   1      175.50      175.25      2.74 o
 -10   4   1        6.38        7.57      0.69 o
  -9   4   1      459.30      458.93      4.97 o
  -8   4   1      253.35      246.87      2.54 o
  -7   4   1      102.03       81.76      1.22 o
  -6   4   1      279.17      281.84      2.73 o
  -5   4   1      111.65      123.42      1.56 o
  -4   4   1     2043.83     2222.96     18.82 o
  -3   4   1       46.23       54.72      0.96 o
  -2   4   1      593.81      658.13      5.59 o
  -1   4   1      331.15      342.65      3.61 o
   0   4   1      683.32      668.99      6.75 o
   1   4   1      396.80      435.91      3.76 o
   2   4   1      353.53      351.33      2.93 o
   3   4   1       52.83       56.42      0.91 o
   4   4   1       14.55       11.28      0.41 o
   5   4   1        0.60        0.35      0.20 o
   6   4   1        0.31        0.15      0.23 o
   7   4   1        2.74        6.65      0.61 o
   8   4   1       73.22       98.67      1.50 o
   9   4   1        0.03        0.26      0.37 o
  10   4   1       32.76       29.03      1.16 o
  11   4   1       70.35       68.93      1.86 o
  12   4   1        0.66        0.74      0.53 o
  13   4   1        0.36        2.50      0.74 o
  14   4   1       19.80       23.62      1.94 o
  15   4   1       10.99       12.30      1.57 o
  16   4   1        0.82        1.26      1.06 o
  17   4   1       24.42       23.73      3.06 o
  18   4   1        1.80        4.35      1.40 o
 -18   5   1        8.70        9.85      1.87 o
 -17   5   1       23.78       22.33      2.07 o
 -16   5   1       11.07        8.05      1.49 o
 -15   5   1       30.81       29.73      5.61 o
 -14   5   1        3.25        4.65      1.21 o
 -13   5   1        4.76        6.76      1.25 o
 -12   5   1      141.53      142.91      3.89 o
 -11   5   1        5.05        4.10      1.11 o
 -10   5   1       44.94       45.46      1.78 o
  -9   5   1        8.02        9.00      0.92 o
  -8   5   1        2.10        1.60      0.44 o
  -7   5   1       42.67       31.31      0.82 o
  -6   5   1      504.26      535.13      5.51 o
  -5   5   1      211.59      204.34      3.12 o
  -4   5   1        4.08        4.77      0.41 o
  -3   5   1       16.52       21.40      0.57 o
  -2   5   1        0.03        0.73      0.21 o
  -1   5   1        0.15        0.34      0.19 o
   0   5   1      103.85      116.40      1.33 o
   1   5   1      123.06      124.45      1.73 o
   2   5   1       71.15       75.15      1.35 o
   3   5   1       13.59       19.55      0.80 o
   4   5   1       72.57       78.38      1.21 o
   5   5   1      113.11      124.52      1.64 o
   6   5   1      242.96      263.48      2.96 o
   7   5   1        2.24        4.22      0.49 o
   8   5   1       37.87       37.05      1.63 o
   9   5   1       36.76       39.26      1.32 o
  10   5   1       10.22        9.20      1.29 o
  11   5   1      102.55       97.77      2.77 o
  12   5   1       26.82       24.71      2.43 o
  13   5   1        5.71        8.26      1.28 o
  14   5   1        0.37        0.38      1.00 o
  15   5   1        3.52        1.01      1.12 o
  16   5   1       12.54       11.34      1.63 o
  17   5   1        0.04        1.29      1.23 o
 -17   6   1        4.14        4.46      1.42 o
 -16   6   1        0.00        0.12      1.07 o
 -15   6   1        0.64        1.72      1.15 o
 -14   6   1        5.73        2.93      1.14 o
 -13   6   1      170.71      186.89      4.86 o
 -12   6   1       48.53       43.34      4.87 o
 -11   6   1        5.88        6.59      1.18 o
 -10   6   1       51.01       51.93      2.42 o
  -9   6   1        4.26        4.97      0.86 o
  -8   6   1       64.53       64.82      2.25 o
  -7   6   1      206.44      195.32      4.19 o
  -6   6   1        2.92        3.84      0.67 o
  -5   6   1        5.27        4.57      0.63 o
  -4   6   1       13.74       19.77      1.30 o
  -3   6   1      275.44      297.37      5.57 o
  -2   6   1      250.14      259.70      4.18 o
  -1   6   1       75.35       78.83      1.44 o
   0   6   1        0.02        0.15      0.33 o
   1   6   1       14.58       11.85      0.71 o
   2   6   1       30.59       34.17      1.21 o
   3   6   1        1.33        2.82      0.48 o
   4   6   1      147.49      145.01      2.53 o
   5   6   1       60.25       61.49      1.85 o
   6   6   1       88.13       92.78      2.84 o
   7   6   1       18.02       13.23      1.03 o
   8   6   1       28.52       21.66      1.32 o
   9   6   1       27.54       25.52      1.46 o
  10   6   1       16.66       17.18      1.34 o
  11   6   1       18.62       18.17      1.43 o
  12   6   1       45.58       48.68      2.56 o
  13   6   1        4.81        5.87      1.26 o
  14   6   1        2.43        3.66      1.23 o
  15   6   1        0.03        0.00      1.05 o
  16   6   1        3.69        3.80      1.41 o
 -16   7   1        0.02        0.60      1.22 o
 -15   7   1        0.00       -0.29      1.05 o
 -14   7   1        1.09       -0.30      0.98 o
 -13   7   1       15.34       14.16      1.74 o
 -12   7   1       24.89       24.19      2.68 o
 -11   7   1       15.42       13.96      1.40 o
 -10   7   1        0.54        0.36      0.74 o
  -9   7   1       47.86       51.60      2.00 o
  -8   7   1       76.19       80.46      2.63 o
  -7   7   1      123.80      122.46      4.02 o
  -6   7   1       39.40       40.49      1.77 o
  -5   7   1      177.47      180.75      3.56 o
  -4   7   1      376.31      380.99      6.90 o
  -3   7   1       77.98       87.73      4.20 o
  -2   7   1        0.56        0.60      0.59 o
  -1   7   1      107.65      108.40      2.59 o
   0   7   1        2.45        4.78      0.71 o
   1   7   1      161.31      165.75      3.70 o
   2   7   1       25.88       31.25      1.45 o
   3   7   1       11.25        9.60      0.95 o
   4   7   1       64.28       62.38      2.39 o
   5   7   1       28.16       28.44      1.48 o
   6   7   1        0.58        0.94      0.67 o
   7   7   1      369.62      362.78      6.97 o
   8   7   1       26.72       21.11      1.40 o
   9   7   1        8.52        7.20      1.03 o
  10   7   1        5.31        6.75      1.29 o
  11   7   1        6.66        8.15      1.19 o
  12   7   1       10.91       10.54      1.37 o
  13   7   1      193.63      206.25      5.35 o
  14   7   1        0.86        0.95      1.12 o
  15   7   1        9.80        9.50      1.66 o
 -15   8   1        0.68       -0.35      1.28 o
 -14   8   1       11.48       14.29      1.83 o
 -13   8   1       32.33       33.64      2.33 o
 -12   8   1        0.04       -1.18      0.94 o
 -11   8   1        1.28        0.65      0.95 o
 -10   8   1       11.96        9.59      1.47 o
  -9   8   1       29.84       27.42      1.67 o
  -8   8   1        7.40        5.03      1.14 o
  -7   8   1       91.06       90.70      3.31 o
  -6   8   1        2.05        4.18      1.04 o
  -5   8   1       18.09       14.86      1.75 o
  -4   8   1       61.87       59.22      2.74 o
  -3   8   1        7.02        6.24      1.09 o
  -2   8   1        9.79       10.21      1.35 o
  -1   8   1       54.89       61.01      2.46 o
   0   8   1       38.77       35.12      1.89 o
   1   8   1       70.90       71.90      2.66 o
   2   8   1      432.75      452.42     10.85 o
   3   8   1       31.25       35.26      1.97 o
   4   8   1      123.31      123.48      3.79 o
   5   8   1      112.49      120.92      3.80 o
   6   8   1       32.67       33.16      2.92 o
   7   8   1        0.03        0.34      0.75 o
   8   8   1        0.73        1.55      0.95 o
   9   8   1       56.67       63.60      2.41 o
  10   8   1       10.08        8.20      1.24 o
  11   8   1      140.19      146.97      3.94 o
  12   8   1       37.53       41.97      2.30 o
  13   8   1       54.33       56.69      5.25 o
  14   8   1        8.95        6.17      1.52 o
 -13   9   1        0.63        1.42      1.40 o
 -12   9   1        0.15        0.11      1.30 o
 -11   9   1       48.65       43.49      2.58 o
 -10   9   1        0.53       -0.27      1.01 o
  -9   9   1      198.56      201.34      5.17 o
  -8   9   1       83.18       75.15      4.53 o
  -7   9   1       27.97       28.67      2.18 o
  -6   9   1       30.64       29.99      2.14 o
  -5   9   1       67.84       67.89      2.95 o
  -4   9   1        8.22       11.04      1.47 o
  -3   9   1        0.29       -0.19      1.58 o
  -2   9   1       27.03       31.92      2.04 o
  -1   9   1       46.27       50.24      2.45 o
   0   9   1        0.00       -0.20      0.84 o
   1   9   1       22.16       20.13      2.68 o
   2   9   1       22.78       29.08      1.98 o
   3   9   1        4.91        2.74      1.08 o
   4   9   1       13.26       15.41      3.70 o
   5   9   1        1.72        0.70      0.96 o
   6   9   1        7.48        6.75      1.34 o
   7   9   1       16.34       17.52      1.67 o
   8   9   1        2.91        4.88      1.63 o
   9   9   1       74.35       64.56      2.88 o
  10   9   1        7.49        5.30      1.34 o
  11   9   1       13.20       11.43      1.71 o
  12   9   1        7.99        8.79      1.90 o
  13   9   1       35.48       31.87      3.58 o
 -12  10   1       30.79       27.29      2.68 o
 -11  10   1       14.77       19.62      5.45 o
 -10  10   1        8.37        5.92      1.48 o
  -9  10   1       65.68       64.57      3.26 o
  -8  10   1       17.04       16.45      2.01 o
  -7  10   1        0.67        0.19      1.13 o
  -6  10   1        6.96        8.83      1.59 o
  -5  10   1        9.73        7.93      1.55 o
  -4  10   1        0.01       -0.61      1.83 o
  -3  10   1        8.37        7.03      1.47 o
  -2  10   1       38.90       35.94      2.36 o
  -1  10   1       50.81       50.62      2.65 o
   0  10   1        0.96       -0.40      1.07 o
   1  10   1       31.91       28.42      2.17 o
   2  10   1      188.61      195.82      5.59 o
   3  10   1        3.04        3.36      1.23 o
   4  10   1       31.01       26.24      4.96 o
   5  10   1       14.68       13.22      2.61 o
   6  10   1        0.61       -1.16      1.09 o
   7  10   1        0.83       -0.98      0.95 o
   8  10   1        0.07        0.89      1.06 o
   9  10   1       16.91       18.01      2.08 o
  10  10   1       39.69       38.54      2.63 o
  11  10   1        6.18        7.05      1.79 o
  -9  11   1        0.39        1.86      1.45 o
  -8  11   1        5.56        5.71      1.66 o
  -7  11   1       10.67        6.52      1.94 o
  -6  11   1       18.42       17.83      2.16 o
  -5  11   1        1.77        2.39      2.15 o
  -4  11   1       10.23       11.13      1.83 o
  -3  11   1        0.35        0.96      1.24 o
  -2  11   1       42.02       43.35      3.40 o
  -1  11   1        1.73        0.70      1.28 o
   0  11   1       24.95       22.44      2.68 o
   1  11   1      189.77      203.22      6.02 o
   2  11   1        2.48        2.97      2.44 o
   3  11   1        1.04        0.73      1.30 o
   4  11   1        1.88        1.11      1.83 o
   5  11   1        4.47        5.37      1.64 o
   6  11   1       10.89       10.79      3.57 o
   7  11   1        1.12        1.88      1.31 o
   8  11   1        2.37        2.77      1.41 o
  -5  12   1        1.03        0.68      1.44 o
  -4  12   1        2.32       -0.04      1.41 o
  -3  12   1        0.03       -0.45      1.35 o
  -2  12   1       17.63       18.21      2.47 o
  -1  12   1      120.42      121.11      5.64 o
   0  12   1       86.89       86.34      4.02 o
   1  12   1       17.86       17.88      2.27 o
   2  12   1       20.37       21.09      2.40 o
   3  12   1        8.06        8.88      1.93 o
   4  12   1       14.00       15.29      3.25 o
   5  12   1       13.05       11.11      2.26 o
 -20   0   2      136.90      149.23      7.67 o
 -19   0   2        1.71        1.40      1.48 o
 -18   0   2      104.01      118.78      4.75 o
 -17   0   2      108.90      121.53      4.73 o
 -16   0   2       14.17       13.89      1.37 o
 -15   0   2        6.85        7.91      0.99 o
 -14   0   2      219.63      205.01      4.23 o
 -13   0   2       24.87       23.13      1.43 o
 -12   0   2      170.81      174.66      3.89 o
 -11   0   2      107.19      101.50      2.23 o
 -10   0   2      967.78      946.61     11.51 o
  -9   0   2      583.44      573.70      6.41 o
  -8   0   2       97.66      140.05      2.01 o
  -7   0   2      509.22      574.10      6.48 o
  -6   0   2      343.55      427.22      7.43 o
  -5   0   2      307.67      296.94      9.08 o
  -4   0   2     2632.62     2511.11     34.52 o
  -3   0   2     3880.01     3728.26     59.44 o
  -2   0   2     6653.96     5454.54    136.60 o
  -1   0   2     1896.72     1808.11     37.60 o
   0   0   2      179.15      160.75      2.64 o
   1   0   2      175.89      180.24      3.38 o
   2   0   2     1066.96     1157.84     15.23 o
   3   0   2      324.42      332.30      3.58 o
   4   0   2     7746.60     7416.13     73.83 o
   5   0   2      119.18      142.21      1.78 o
   6   0   2        3.94        5.88      0.36 o
   7   0   2      159.07      190.02      2.40 o
   8   0   2        4.04        4.55      0.37 o
   9   0   2        0.94        0.32      0.48 o
  10   0   2      751.96      687.23     10.16 o
  11   0   2      362.14      366.51      6.04 o
  12   0   2       61.60       54.88      2.42 o
  13   0   2       12.25        9.41      1.00 o
  14   0   2      159.36      158.76      6.74 o
  15   0   2      277.81      293.23     15.04 o
  16   0   2        0.69        3.75      2.28 o
  17   0   2       18.28       18.36      2.49 o
  18   0   2       30.10       33.45      4.77 o
 -20   1   2       18.02       22.47      3.84 o
 -19   1   2       19.46       24.06      1.76 o
 -18   1   2        1.84        2.75      1.11 o
 -17   1   2       95.54      105.39      2.75 o
 -16   1   2       21.06       20.81      1.81 o
 -15   1   2       15.24       15.40      0.97 o
 -14   1   2       15.95       14.82      0.84 o
 -13   1   2        0.37        2.04      0.47 o
 -12   1   2        3.27        3.09      0.45 o
 -11   1   2       18.07       18.42      0.70 o
 -10   1   2      518.56      505.15      4.38 o
  -9   1   2       23.08       14.48      0.74 o
  -8   1   2      119.11      106.23      1.58 o
  -7   1   2      331.98      352.13      2.95 o
  -6   1   2     1114.07     1135.62      9.28 o
  -5   1   2      433.19      474.52      5.22 o
  -4   1   2      326.65      332.31      4.20 o
  -3   1   2     1314.68     1299.81     12.66 o
  -2   1   2      627.54      662.82      6.23 o
  -1   1   2       59.29       58.31      0.61 o
   0   1   2    13850.40    11435.69    154.71 o
   1   1   2     3303.98     3212.07     25.44 o
   2   1   2        0.40        1.37      0.13 o
   3   1   2        0.34        0.40      0.11 o
   4   1   2      117.56      143.68      1.42 o
   5   1   2      693.36      761.57      5.35 o
   6   1   2      869.14      865.66      6.26 o
   7   1   2       22.58       17.30      0.49 o
   8   1   2        1.41        0.76      0.18 o
   9   1   2      303.91      281.23      3.04 o
  10   1   2      153.17      165.73      3.11 o
  11   1   2     1032.01      948.49      9.12 o
  12   1   2        6.57       10.65      1.05 o
  13   1   2        7.34        3.89      0.75 o
  14   1   2      147.75      140.78      2.98 o
  15   1   2       64.02       71.56      3.33 o
  16   1   2       49.16       53.40      3.45 o
  17   1   2      172.88      196.12      4.77 o
  18   1   2      159.50      174.56      4.56 o
 -20   2   2        0.52        1.83      2.04 o
 -19   2   2        2.60        1.89      2.96 o
 -18   2   2       19.60       25.90      1.60 o
 -17   2   2       12.26        9.78      1.17 o
 -16   2   2       99.71      116.78      2.47 o
 -15   2   2       59.64       60.95      2.34 o
 -14   2   2       11.81       10.02      0.84 o
 -13   2   2        1.09        2.36      0.54 o
 -12   2   2       87.67       80.16      1.50 o
 -11   2   2      171.55      164.94      2.16 o
 -10   2   2     1072.77     1010.99      8.32 o
  -9   2   2      134.81      154.44      1.62 o
  -8   2   2        0.47        0.31      0.18 o
  -7   2   2      100.74       98.15      1.28 o
  -6   2   2      861.82      939.07      7.71 o
  -5   2   2      817.28      834.50      8.40 o
  -4   2   2      382.44      411.14      3.97 o
  -3   2   2      654.93      709.50      6.71 o
  -2   2   2     1111.79     1158.38      9.67 o
  -1   2   2        8.90       14.79      0.42 o
   0   2   2    13140.42    11337.39     90.11 o
   1   2   2     7362.60     6807.50     54.06 o
   2   2   2       47.14       44.58      0.72 o
   3   2   2        7.95        8.39      0.29 o
   4   2   2     1325.09     1414.78     10.01 o
   5   2   2        3.30        3.45      0.26 o
   6   2   2      216.30      211.51      2.24 o
   7   2   2       92.98      101.25      1.27 o
   8   2   2        3.40        5.46      0.41 o
   9   2   2       22.25       18.43      0.92 o
  10   2   2        0.38        0.55      0.44 o
  11   2   2      317.51      296.28      4.85 o
  12   2   2       65.85       63.87      2.59 o
  13   2   2        1.80        1.19      0.53 o
  14   2   2        0.90        0.51      0.62 o
  15   2   2        6.23        6.17      0.94 o
  16   2   2       28.09       30.24      1.98 o
  17   2   2        4.14        3.64      1.35 o
  18   2   2        8.54        8.36      2.87 o
 -19   3   2       21.34       17.06      3.02 o
 -18   3   2       10.16       11.12      1.60 o
 -17   3   2        0.01        0.44      1.00 o
 -16   3   2        4.79        4.82      0.92 o
 -15   3   2       16.10       19.85      1.37 o
 -14   3   2       22.53       26.48      2.01 o
 -13   3   2       51.72       45.14      1.51 o
 -12   3   2      218.07      201.68      3.39 o
 -11   3   2      223.57      233.64      4.47 o
 -10   3   2      675.22      665.70      6.16 o
  -9   3   2     1170.78     1118.79      8.31 o
  -8   3   2      176.78      172.61      1.82 o
  -7   3   2      212.37      195.97      2.27 o
  -6   3   2      145.48      155.58      1.72 o
  -5   3   2        0.17        0.03      0.17 o
  -4   3   2       79.00       76.15      1.07 o
  -3   3   2       80.63       74.39      0.97 o
  -2   3   2       11.33        9.07      0.39 o
  -1   3   2      318.50      338.25      3.09 o
   0   3   2      108.42       96.99      1.31 o
   1   3   2     1034.82     1149.43      9.69 o
   2   3   2      523.27      595.03      4.91 o
   3   3   2      303.45      300.50      2.61 o
   4   3   2     1337.67     1506.08     10.79 o
   5   3   2      152.05      164.15      1.65 o
   6   3   2       46.69       49.81      0.96 o
   7   3   2       88.66       81.44      1.20 o
   8   3   2       51.72       62.47      1.14 o
   9   3   2        0.87        2.81      0.47 o
  10   3   2      222.24      247.85      4.56 o
  11   3   2      153.51      146.34      2.69 o
  12   3   2        3.50        3.40      0.66 o
  13   3   2       34.48       39.99      1.62 o
  14   3   2       41.57       40.29      1.79 o
  15   3   2       68.83       76.74      2.43 o
  16   3   2        2.14        2.02      0.87 o
  17   3   2       13.21       13.25      3.00 o
  18   3   2       17.59       20.83      2.88 o
 -19   4   2        4.04        3.43      2.04 o
 -18   4   2        2.38        2.09      1.25 o
 -17   4   2       34.08       32.45      2.23 o
 -16   4   2       74.86       81.00      3.12 o
 -15   4   2       26.84       24.26      1.88 o
 -14   4   2      177.41      188.75      3.82 o
 -13   4   2       71.87       71.97      1.84 o
 -12   4   2      113.24      121.98      2.45 o
 -11   4   2       72.27       78.62      1.83 o
 -10   4   2        0.00        0.26      0.42 o
  -9   4   2       93.05       79.79      1.50 o
  -8   4   2       60.77       64.89      1.18 o
  -7   4   2        7.57        5.88      0.41 o
  -6   4   2       99.19      105.39      1.46 o
  -5   4   2      994.21     1046.69      8.25 o
  -4   4   2      414.71      415.34      3.74 o
  -3   4   2     2325.64     2488.72     17.84 o
  -2   4   2      520.02      535.31      4.30 o
  -1   4   2       45.53       45.52      0.74 o
   0   4   2      767.51      785.16      6.27 o
   1   4   2      859.26      861.74      7.02 o
   2   4   2      365.85      384.40      3.21 o
   3   4   2      210.55      253.56      2.41 o
   4   4   2        3.04        3.99      0.27 o
   5   4   2       22.73       20.28      0.58 o
   6   4   2       42.06       35.22      0.75 o
   7   4   2        0.05        0.98      0.30 o
   8   4   2      179.74      128.49      2.19 o
   9   4   2        7.34        6.96      0.75 o
  10   4   2        9.13        9.98      1.50 o
  11   4   2      242.41      226.77      3.91 o
  12   4   2        0.01        1.03      0.60 o
  13   4   2        1.64        0.04      0.64 o
  14   4   2       48.29       55.96      2.05 o
  15   4   2        0.04        0.29      0.95 o
  16   4   2       23.92       26.89      2.52 o
  17   4   2        1.23        0.59      1.81 o
 -18   5   2        1.55        1.96      1.29 o
 -17   5   2        1.36        1.36      1.20 o
 -16   5   2        0.45       -1.04      0.98 o
 -15   5   2       22.49       24.99      1.99 o
 -14   5   2        7.16        7.00      1.84 o
 -13   5   2      141.45      144.93      4.02 o
 -12   5   2       51.24       44.54      3.72 o
 -11   5   2       31.34       28.69      1.56 o
 -10   5   2        1.25        1.19      0.46 o
  -9   5   2      317.05      313.07      4.12 o
  -8   5   2       95.14       94.00      1.78 o
  -7   5   2      131.58      118.34      1.83 o
  -6   5   2      314.79      307.29      3.38 o
  -5   5   2        3.78        4.97      0.48 o
  -4   5   2      150.61      184.25      1.96 o
  -3   5   2        8.82        9.51      0.46 o
  -2   5   2       21.07       19.45      0.53 o
  -1   5   2       88.18      108.62      1.30 o
   0   5   2      511.85      551.94      5.03 o
   1   5   2        4.19        3.66      0.28 o
   2   5   2       47.13       42.00      0.81 o
   3   5   2       62.30       68.63      1.07 o
   4   5   2       49.00       51.36      1.11 o
   5   5   2      177.95      190.56      2.24 o
   6   5   2      202.56      209.03      2.55 o
   7   5   2      289.38      266.42      3.62 o
   8   5   2      183.65      169.99      3.76 o
   9   5   2        3.31        2.76      0.59 o
  10   5   2       38.02       39.13      1.44 o
  11   5   2      149.24      151.67      3.71 o
  12   5   2       28.38       26.23      1.35 o
  13   5   2        1.19        0.07      0.87 o
  14   5   2       20.08       23.93      2.33 o
  15   5   2        9.75       10.90      1.53 o
  16   5   2        2.44        0.16      1.12 o
  17   5   2        9.04       10.04      1.69 o
 -17   6   2       29.24       26.81      2.25 o
 -16   6   2        5.48        4.04      2.14 o
 -15   6   2        0.19        0.78      1.05 o
 -14   6   2      235.63      238.90      5.96 o
 -13   6   2       18.82       17.12      1.67 o
 -12   6   2       78.11       73.29      4.12 o
 -11   6   2       25.87       27.61      2.04 o
 -10   6   2       23.90       22.57      1.43 o
  -9   6   2        6.54        6.22      1.03 o
  -8   6   2       15.55       15.77      0.93 o
  -7   6   2      174.17      169.63      4.09 o
  -6   6   2      322.83      345.91      7.85 o
  -5   6   2      248.47      265.84      4.19 o
  -4   6   2       62.61       60.35      1.47 o
  -3   6   2     1163.26     1180.75     11.90 o
  -2   6   2       62.16       66.74      1.19 o
  -1   6   2      119.49      112.07      1.74 o
   0   6   2       33.24       37.22      1.11 o
   1   6   2       65.07       58.80      1.31 o
   2   6   2       75.39       70.81      1.72 o
   3   6   2      104.46      116.64      2.45 o
   4   6   2       21.61       26.72      1.22 o
   5   6   2      105.41      116.19      2.74 o
   6   6   2        0.02       -0.01      0.39 o
   7   6   2       33.37       41.99      1.36 o
   8   6   2      119.56      111.11      2.33 o
   9   6   2        0.17        0.49      0.49 o
  10   6   2        3.17        2.14      0.92 o
  11   6   2       27.16       26.51      1.67 o
  12   6   2        0.70        0.12      0.81 o
  13   6   2       91.31       89.34      3.72 o
  14   6   2        4.33        5.93      1.30 o
  15   6   2       13.82       16.54      2.74 o
  16   6   2        0.95        0.92      1.20 o
 -16   7   2        5.33        4.49      1.39 o
 -15   7   2        6.22        7.02      1.49 o
 -14   7   2       24.54       22.91      3.19 o
 -13   7   2       19.89       23.10      1.94 o
 -12   7   2        5.14        3.58      1.12 o
 -11   7   2        5.00        3.46      0.95 o
 -10   7   2       50.74       52.50      3.65 o
  -9   7   2      334.63      336.25      6.67 o
  -8   7   2      123.81      127.78      3.42 o
  -7   7   2      126.66      117.34      3.63 o
  -6   7   2      164.81      171.10      3.89 o
  -5   7   2        4.28        3.10      0.95 o
  -4   7   2        6.18        7.61      1.26 o
  -3   7   2        2.88        2.94      1.35 o
  -2   7   2       17.77       13.77      1.28 o
  -1   7   2       23.21       26.28      3.54 o
   0   7   2       32.35       30.61      1.79 o
   1   7   2        0.23        0.91      0.75 o
   2   7   2      345.72      348.88      8.26 o
   3   7   2       75.70       73.06      3.65 o
   4   7   2       35.38       39.61      2.72 o
   5   7   2       35.69       41.70      2.20 o
   6   7   2      102.00      103.72      2.66 o
   7   7   2        0.33        0.75      0.64 o
   8   7   2       22.26       17.63      1.33 o
   9   7   2       13.27       12.62      1.31 o
  10   7   2       43.28       40.98      2.91 o
  11   7   2        2.14        1.46      0.91 o
  12   7   2       47.56       43.58      2.24 o
  13   7   2      101.26      103.44      3.67 o
  14   7   2        0.39        0.17      1.15 o
  15   7   2       21.88       22.61      2.12 o
 -15   8   2        0.82        2.63      1.34 o
 -14   8   2        1.61        4.64      1.35 o
 -13   8   2       10.37       10.18      2.35 o
 -12   8   2        7.33        3.81      1.21 o
 -11   8   2       68.50       65.73      2.83 o
 -10   8   2      119.44      121.96      3.75 o
  -9   8   2      130.09      138.22      3.85 o
  -8   8   2       16.09       17.19      1.60 o
  -7   8   2       97.05       89.12      3.78 o
  -6   8   2        0.24        0.60      0.83 o
  -5   8   2       48.20       47.65      3.32 o
  -4   8   2        0.04        0.64      1.05 o
  -3   8   2       31.85       34.91      2.84 o
  -2   8   2        4.25        6.23      1.54 o
  -1   8   2       22.49       20.98      2.26 o
   0   8   2      170.19      181.11      6.77 o
   1   8   2      457.17      491.59     14.21 o
   2   8   2      271.47      281.06      9.22 o
   3   8   2       98.18      111.28      5.05 o
   4   8   2        0.53       -0.69      0.94 o
   5   8   2       53.45       54.87      3.52 o
   6   8   2        0.62        1.11      0.99 o
   7   8   2        0.29       -0.14      0.79 o
   8   8   2       18.46       14.39      1.52 o
   9   8   2        8.95        6.73      1.14 o
  10   8   2        5.81        4.87      1.27 o
  11   8   2       83.67       90.39      3.12 o
  12   8   2       48.09       54.09      2.58 o
  13   8   2       66.23       69.60      3.16 o
  14   8   2       41.12       40.46      4.21 o
 -14   9   2        6.18        6.60      1.57 o
 -13   9   2        6.36        5.77      1.65 o
 -12   9   2        9.86       10.94      2.52 o
 -11   9   2       22.82       22.96      2.30 o
 -10   9   2        0.68        0.97      1.07 o
  -9   9   2        0.06        0.33      1.12 o
  -8   9   2        3.17        3.63      1.28 o
  -7   9   2       25.40       23.40      2.01 o
  -6   9   2       44.81       42.51      2.48 o
  -5   9   2       14.57       10.32      2.10 o
  -4   9   2       53.98       55.02      3.73 o
  -3   9   2       10.86       11.51      2.12 o
  -2   9   2        6.47        5.77      1.66 o
  -1   9   2       34.33       32.47      3.01 o
   0   9   2      103.72      122.68      5.67 o
   1   9   2      258.83      260.86      9.14 o
   2   9   2        5.25        5.07      1.65 o
   3   9   2        8.36        6.69      1.75 o
   4   9   2        0.71       -0.44      1.19 o
   5   9   2        0.13        0.91      1.30 o
   6   9   2        3.57        2.03      1.27 o
   7   9   2       37.93       29.55      2.36 o
   8   9   2       11.23       10.15      1.48 o
   9   9   2        1.64        2.79      1.17 o
  10   9   2       47.85       49.16      2.74 o
  11   9   2      175.23      195.76      5.45 o
  12   9   2       99.62      100.23      3.89 o
 -12  10   2        6.82        5.36      1.78 o
 -11  10   2        5.10        5.07      1.64 o
 -10  10   2       31.42       30.50      2.33 o
  -9  10   2       57.24       59.69      3.29 o
  -8  10   2        2.22        2.78      1.61 o
  -7  10   2       28.38       30.56      2.38 o
  -6  10   2       10.86       10.65      1.85 o
  -5  10   2        0.09       -0.50      1.38 o
  -4  10   2       16.45       10.56      2.40 o
  -3  10   2        6.37        4.45      1.91 o
  -2  10   2       20.92       18.95      2.73 o
  -1  10   2       28.96       26.14      3.01 o
   0  10   2        8.54        8.63      2.23 o
   1  10   2        0.56        1.33      1.55 o
   2  10   2       59.43       56.91      4.06 o
   3  10   2      191.96      200.35      8.04 o
   4  10   2       23.25       29.58      3.25 o
   5  10   2       19.13       16.16      2.62 o
   6  10   2        4.31        3.72      1.19 o
   7  10   2        2.61        4.85      1.35 o
   8  10   2        4.35        4.32      1.34 o
   9  10   2       14.74       13.47      1.83 o
  10  10   2       68.73       77.19      3.91 o
  -9  11   2       17.96       16.19      2.38 o
  -8  11   2        0.22       -0.24      1.28 o
  -7  11   2       24.75       21.59      2.31 o
  -6  11   2       38.92       34.67      4.08 o
  -5  11   2        0.19        0.92      1.47 o
  -4  11   2        1.53        0.14      1.62 o
  -3  11   2        3.65        2.55      1.97 o
  -2  11   2        5.14        0.53      1.72 o
  -1  11   2       79.49       74.88      4.93 o
   0  11   2       13.30        7.96      2.36 o
   1  11   2      177.21      193.36      8.24 o
   2  11   2        0.32        0.26      1.59 o
   3  11   2        5.55        4.00      1.94 o
   4  11   2        1.15        0.06      1.64 o
   5  11   2        0.01        0.52      1.32 o
   6  11   2        0.22       -0.78      1.06 o
   7  11   2       11.56       12.33      1.88 o
   8  11   2        0.12        0.17      1.40 o
  -5  12   2        3.05        3.87      2.44 o
  -4  12   2       11.37       12.96      3.29 o
  -3  12   2        1.09        1.19      1.43 o
  -2  12   2       15.43       22.67      3.49 o
  -1  12   2       38.79       37.20      4.16 o
   0  12   2      123.56      128.05      6.93 o
   1  12   2        8.83        5.82      2.42 o
   2  12   2       34.85       35.01      3.97 o
   3  12   2        3.78        3.46      1.62 o
   4  12   2        5.21        6.29      1.81 o
 -20   1   3        2.63        3.87      1.94 o
 -19   1   3        0.49        0.73      1.09 o
 -18   1   3        8.92        7.71      1.29 o
 -17   1   3       53.55       51.47      2.29 o
 -16   1   3        3.56        3.29      0.90 o
 -15   1   3        0.10        0.65      0.56 o
 -14   1   3       11.79       13.03      0.90 o
 -13   1   3       19.79       15.45      1.09 o
 -12   1   3       60.96       55.82      1.21 o
 -11   1   3       10.87        9.65      1.09 o
 -10   1   3     1211.26     1143.30     10.31 o
  -9   1   3       38.46       36.44      0.72 o
  -8   1   3       17.95       17.59      0.55 o
  -7   1   3      147.43      171.60      2.04 o
  -6   1   3     1403.02     1453.87     15.24 o
  -5   1   3      625.77      669.38      8.68 o
  -4   1   3     1552.72     1614.95     16.91 o
  -3   1   3       58.04       65.28      0.98 o
  -2   1   3      980.81      920.78      7.50 o
  -1   1   3      241.75      250.26      2.09 o
   0   1   3     1514.81     1496.18     10.77 o
   1   1   3     3867.80     3871.75     29.12 o
   2   1   3      150.97      164.47      1.45 o
   3   1   3        5.65        2.69      0.17 o
   4   1   3      872.92     1032.34      7.51 o
   5   1   3      733.87      836.04      5.75 o
   6   1   3        5.97        4.16      0.29 o
   7   1   3      578.94      578.49      5.15 o
   8   1   3        7.86        7.06      0.57 o
   9   1   3        0.28        0.77      0.34 o
  10   1   3      193.34      176.49      2.52 o
  11   1   3       16.13       16.65      1.41 o
  12   1   3       58.31       53.63      1.94 o
  13   1   3       54.34       55.33      2.22 o
  14   1   3        0.00        0.99      0.90 o
  15   1   3      111.04      122.43      3.61 o
  16   1   3        3.91        4.26      1.21 o
  17   1   3        0.21        1.35      1.18 o
  18   1   3        6.51        6.25      1.53 o
 -20   2   3      104.22      113.54      5.11 o
 -19   2   3        4.97        3.87      1.76 o
 -18   2   3        8.66        6.10      1.49 o
 -17   2   3       30.78       37.34      1.76 o
 -16   2   3       70.99       73.91      2.19 o
 -15   2   3       13.22       11.86      0.97 o
 -14   2   3      121.37      127.59      2.93 o
 -13   2   3        0.62        2.54      0.59 o
 -12   2   3       10.43        9.81      0.73 o
 -11   2   3       21.03       20.67      1.09 o
 -10   2   3      849.88      802.18      7.31 o
  -9   2   3      141.53      127.82      1.68 o
  -8   2   3      109.46      113.49      1.42 o
  -7   2   3      404.43      398.39      3.65 o
  -6   2   3      108.62      105.37      1.32 o
  -5   2   3      833.26      898.20      7.99 o
  -4   2   3     1303.59     1355.69     11.93 o
  -3   2   3      151.77      170.99      1.68 o
  -2   2   3       20.07       18.27      0.39 o
  -1   2   3     1138.61     1146.10      8.45 o
   0   2   3       65.64       62.50      0.81 o
   1   2   3       26.88       44.28      0.96 o
   2   2   3      858.39      927.21      7.38 o
   3   2   3      135.89      159.79      1.53 o
   4   2   3      302.76      337.30      2.66 o
   5   2   3       79.29       94.38      1.15 o
   6   2   3       78.05       81.78      1.09 o
   7   2   3        0.95        0.37      0.25 o
   8   2   3       27.96       13.29      0.67 o
   9   2   3       10.59       11.67      0.73 o
  10   2   3       32.28       32.91      1.51 o
  11   2   3       59.78       60.20      1.48 o
  12   2   3        0.41        1.07      0.49 o
  13   2   3        0.15        0.70      0.61 o
  14   2   3       50.86       57.08      2.42 o
  15   2   3       87.04       86.88      3.02 o
  16   2   3        8.90       10.62      2.35 o
  17   2   3       12.51        9.49      1.71 o
 -19   3   3       33.28       33.77      5.45 o
 -18   3   3        1.73        3.40      0.96 o
 -17   3   3       46.47       46.72      2.11 o
 -16   3   3        3.01        2.48      0.83 o
 -15   3   3        7.12        9.08      1.07 o
 -14   3   3       25.26       27.91      1.30 o
 -13   3   3       88.10       77.16      1.95 o
 -12   3   3       21.38       17.22      1.01 o
 -11   3   3      249.59      234.86      3.28 o
 -10   3   3      147.21      145.46      2.04 o
  -9   3   3      874.27      836.81      6.66 o
  -8   3   3      134.52      136.49      1.45 o
  -7   3   3        6.83       13.55      0.50 o
  -6   3   3       19.15       19.20      0.61 o
  -5   3   3      182.84      231.89      2.30 o
  -4   3   3     1243.38     1329.83     10.07 o
  -3   3   3      574.11      626.32      4.71 o
  -2   3   3     1768.48     1944.58     15.43 o
  -1   3   3      335.92      368.48      3.39 o
   0   3   3      307.39      382.09      3.17 o
   1   3   3      180.34      178.14      2.00 o
   2   3   3       86.52       94.65      1.12 o
   3   3   3       10.24       10.31      0.31 o
   4   3   3      119.39      125.85      1.27 o
   5   3   3        2.87        6.62      0.33 o
   6   3   3        0.07        2.08      0.30 o
   7   3   3       54.20       55.13      1.29 o
   8   3   3      280.66      232.93      3.07 o
   9   3   3      171.60      153.70      2.40 o
  10   3   3      567.28      534.76      8.17 o
  11   3   3       32.49       38.10      1.37 o
  12   3   3       34.31       31.60      1.34 o
  13   3   3        0.75        0.22      0.58 o
  14   3   3       93.44      104.29      4.90 o
  15   3   3      133.36      141.27      6.72 o
  16   3   3       55.61       58.09      2.90 o
  17   3   3       26.32       34.79      4.41 o
 -19   4   3        0.78        0.73      1.65 o
 -18   4   3       34.50       25.90      2.13 o
 -17   4   3        3.90        1.74      1.40 o
 -16   4   3       25.91       25.06      2.24 o
 -15   4   3        0.46        1.15      0.70 o
 -14   4   3       10.49        9.87      0.93 o
 -13   4   3       24.05       20.08      1.57 o
 -12   4   3       80.38       75.18      1.97 o
 -11   4   3       31.13       28.94      1.19 o
 -10   4   3      765.35      762.95      8.13 o
  -9   4   3        7.79        9.09      0.68 o
  -8   4   3       46.72       51.68      1.36 o
  -7   4   3       31.82       35.81      0.83 o
  -6   4   3      457.12      487.89      4.53 o
  -5   4   3       31.35       53.81      0.92 o
  -4   4   3      198.87      224.88      2.09 o
  -3   4   3     2317.18     2445.57     18.36 o
  -2   4   3        4.38       10.82      0.37 o
  -1   4   3      116.91      136.90      1.43 o
   0   4   3     2082.21     2197.59     15.71 o
   1   4   3     1043.53     1117.01      8.29 o
   2   4   3      252.52      253.07      2.41 o
   3   4   3      624.75      669.22      4.95 o
   4   4   3       21.35       21.60      0.58 o
   5   4   3       13.47       12.94      0.48 o
   6   4   3       17.92       22.60      0.74 o
   7   4   3        8.74       11.46      0.60 o
   8   4   3      178.50      139.94      2.38 o
   9   4   3       51.92       48.52      1.61 o
  10   4   3       32.49       29.74      1.32 o
  11   4   3      370.35      378.75      5.73 o
  12   4   3       39.89       35.50      1.54 o
  13   4   3        0.04       -0.31      0.66 o
  14   4   3       54.51       59.02      2.53 o
  15   4   3        6.43        7.08      1.09 o
  16   4   3       13.20       13.37      2.51 o
  17   4   3        1.71        2.23      2.25 o
 -18   5   3        2.63        1.91      1.27 o
 -17   5   3        0.57        0.22      1.09 o
 -16   5   3        0.69        0.88      1.06 o
 -15   5   3        3.92        1.86      1.06 o
 -14   5   3       66.90       76.88      2.60 o
 -13   5   3        8.53        9.48      0.87 o
 -12   5   3       14.99       14.75      0.96 o
 -11   5   3       53.85       48.94      1.52 o
 -10   5   3       27.17       27.80      1.20 o
  -9   5   3      235.55      215.86      3.22 o
  -8   5   3      664.86      673.89      7.76 o
  -7   5   3        4.79        4.40      0.51 o
  -6   5   3       40.34       40.05      1.34 o
  -5   5   3        0.00        0.44      0.28 o
  -4   5   3      112.67      122.93      1.57 o
  -3   5   3      238.38      278.20      2.65 o
  -2   5   3      115.53      125.24      1.54 o
  -1   5   3      176.46      201.09      2.08 o
   0   5   3       62.74       73.41      1.06 o
   1   5   3      150.51      192.59      1.91 o
   2   5   3        8.63        3.27      0.30 o
   3   5   3      187.60      194.00      2.14 o
   4   5   3       52.53       55.54      1.05 o
   5   5   3       36.02       31.89      0.91 o
   6   5   3       23.08       27.31      1.05 o
   7   5   3        3.80        1.89      0.55 o
   8   5   3      110.25       76.51      2.17 o
   9   5   3      102.76      106.19      2.49 o
  10   5   3      166.33      152.49      3.14 o
  11   5   3       36.34       34.00      1.49 o
  12   5   3        3.48        2.91      0.78 o
  13   5   3        0.47        0.70      0.72 o
  14   5   3       29.28       28.95      2.08 o
  15   5   3       18.29       16.49      2.47 o
  16   5   3       16.99       10.83      2.51 o
 -18   6   3       40.02       40.72      2.75 o
 -17   6   3        2.93        2.49      1.30 o
 -16   6   3        1.84        0.72      1.13 o
 -15   6   3       15.77       14.97      1.73 o
 -14   6   3        8.45        8.96      1.47 o
 -13   6   3       55.69       52.05      2.42 o
 -12   6   3       37.91       39.99      3.08 o
 -11   6   3       35.19       34.10      1.67 o
 -10   6   3       67.34       72.78      1.67 o
  -9   6   3      172.57      173.98      2.96 o
  -8   6   3       70.33       76.21      2.54 o
  -7   6   3      198.04      210.18      3.64 o
  -6   6   3      304.76      309.79      4.68 o
  -5   6   3      248.86      258.49      3.21 o
  -4   6   3      251.79      268.47      4.23 o
  -3   6   3       54.02       60.28      1.22 o
  -2   6   3       56.65       64.27      1.24 o
  -1   6   3       64.24       65.68      1.38 o
   0   6   3        4.26        5.80      0.52 o
   1   6   3      738.55      779.14      9.76 o
   2   6   3       71.36       73.33      1.59 o
   3   6   3       34.13       34.73      1.71 o
   4   6   3       31.91       35.08      1.35 o
   5   6   3       17.67       19.94      1.12 o
   6   6   3       62.25       65.33      1.94 o
   7   6   3       98.98       84.17      2.65 o
   8   6   3       52.28       49.08      1.75 o
   9   6   3       40.96       39.07      2.29 o
  10   6   3        8.13       10.98      1.00 o
  11   6   3        2.76        3.62      0.81 o
  12   6   3      323.09      333.40      6.64 o
  13   6   3        7.93        6.19      1.22 o
  14   6   3        4.79        4.65      1.59 o
  15   6   3        7.59        7.90      2.05 o
 -17   7   3        9.42        8.80      2.40 o
 -16   7   3        2.03        0.91      1.30 o
 -15   7   3        0.34       -0.25      1.11 o
 -14   7   3       16.72       17.76      2.72 o
 -13   7   3      152.72      148.11      4.68 o
 -12   7   3        0.00        1.32      0.98 o
 -11   7   3        0.44        0.85      0.93 o
 -10   7   3        5.20        5.80      1.13 o
  -9   7   3       60.02       61.13      5.81 o
  -8   7   3      104.25      108.59      3.58 o
  -7   7   3       84.58       76.05      2.37 o
  -6   7   3       22.70       20.69      2.79 o
  -5   7   3        2.17        0.99      0.42 o
  -4   7   3       44.90       39.68      2.33 o
  -3   7   3       59.20       58.35      1.58 o
  -2   7   3       88.68       93.52      1.98 o
  -1   7   3       68.65       67.81      2.30 o
   0   7   3      142.42      161.03      2.98 o
   1   7   3       18.05       18.41      0.93 o
   2   7   3        4.03        3.46      0.84 o
   3   7   3       10.37       11.13      1.21 o
   4   7   3       46.48       49.93      2.00 o
   5   7   3       49.56       48.79      2.79 o
   6   7   3       19.05       15.82      1.16 o
   7   7   3       65.01       57.17      3.06 o
   8   7   3        2.94        1.87      0.94 o
   9   7   3       38.21       36.31      1.87 o
  10   7   3        4.28        3.03      0.97 o
  11   7   3      317.70      328.73      6.37 o
  12   7   3       30.88       37.22      2.12 o
  13   7   3        1.84        0.48      1.08 o
  14   7   3        0.00       -0.40      1.16 o
 -15   8   3        7.64        6.39      1.58 o
 -14   8   3        0.34        1.66      1.20 o
 -13   8   3        7.06        2.29      1.28 o
 -12   8   3       90.13       88.49      7.32 o
 -11   8   3        0.71        1.14      1.03 o
 -10   8   3       56.09       51.61      2.46 o
  -9   8   3       84.70       94.76     11.50 o
  -8   8   3      265.05      259.58      8.93 o
  -7   8   3       14.17       10.82      1.98 o
  -6   8   3       93.47       85.56      4.58 o
  -5   8   3       54.41       60.06      3.70 o
  -4   8   3       42.25       41.46      3.06 o
  -3   8   3      104.80      110.49      5.06 o
  -2   8   3       61.31       51.70      3.31 o
  -1   8   3       13.89       14.14      1.96 o
   0   8   3        9.02        8.90      1.71 o
   1   8   3      208.38      203.28      7.40 o
   2   8   3       98.74      100.73      4.73 o
   3   8   3       11.79       12.55      1.88 o
   4   8   3        2.16        0.85      1.16 o
   5   8   3        3.05        2.33      1.04 o
   6   8   3       17.55       17.17      3.64 o
   7   8   3       71.84       73.12      3.54 o
   8   8   3        0.06        1.39      1.32 o
   9   8   3        5.43        6.08      1.11 o
  10   8   3       15.07       15.28      1.69 o
  11   8   3       17.48       18.52      1.73 o
  12   8   3       33.37       34.43      2.15 o
  13   8   3       67.97       66.16      3.10 o
 -14   9   3       11.09       14.72      1.97 o
 -13   9   3        2.16        0.04      1.21 o
 -12   9   3        0.52       -0.07      1.23 o
 -11   9   3        1.11        1.74      1.30 o
 -10   9   3       94.60       89.24      3.77 o
  -9   9   3       50.24       45.69      4.01 o
  -8   9   3       20.24       20.56      2.81 o
  -7   9   3       15.09       10.40      2.24 o
  -6   9   3       10.46       10.34      2.10 o
  -5   9   3       13.11       13.15      2.20 o
  -4   9   3        0.69        1.18      1.32 o
  -3   9   3       37.91       33.80      3.09 o
  -2   9   3        2.24        0.95      1.19 o
  -1   9   3       14.11       12.11      2.08 o
   0   9   3       40.72       42.57      3.29 o
   1   9   3      180.28      182.95      7.24 o
   2   9   3      197.28      194.44      7.57 o
   3   9   3      104.68       99.82      5.05 o
   4   9   3       12.45       14.05      2.22 o
   5   9   3       11.37       11.43      1.78 o
   6   9   3        5.10        6.14      1.51 o
   7   9   3        8.92        3.34      1.37 o
   8   9   3       11.71       10.74      2.20 o
   9   9   3        6.56        7.86      1.51 o
  10   9   3        0.01        1.36      1.23 o
  11   9   3       39.84       44.41      3.38 o
  12   9   3       42.78       46.53      2.83 o
 -12  10   3        0.39        2.22      1.54 o
 -11  10   3        0.63       -0.50      1.28 o
 -10  10   3        7.04        5.81      1.66 o
  -9  10   3        0.26        1.27      1.34 o
  -8  10   3       61.23       56.31      4.37 o
  -7  10   3        4.71        3.62      1.98 o
  -6  10   3        0.21        0.78      1.55 o
  -5  10   3        0.65       -0.31      1.37 o
  -4  10   3       23.18       22.04      2.90 o
  -3  10   3        1.79       -0.37      1.38 o
  -2  10   3       11.40        9.62      2.22 o
  -1  10   3       19.63       21.02      2.81 o
   0  10   3        7.00        5.27      1.88 o
   1  10   3      114.44      120.68      5.92 o
   2  10   3       50.45       50.82      3.78 o
   3  10   3        7.82        5.60      2.03 o
   4  10   3       30.94       30.11      3.30 o
   5  10   3       48.89       54.02      3.37 o
   6  10   3        9.01        6.49      1.71 o
   7  10   3        4.14        3.91      1.55 o
   8  10   3       14.62       13.30      2.23 o
   9  10   3       29.06       29.64      2.38 o
  10  10   3        0.20        0.30      1.34 o
  -9  11   3        0.24        0.55      1.48 o
  -8  11   3        1.25        3.32      2.12 o
  -7  11   3      113.91      109.40      6.29 o
  -6  11   3        3.92        4.42      2.24 o
  -5  11   3        0.03        0.25      1.74 o
  -4  11   3       11.65        7.11      2.24 o
  -3  11   3        4.83        2.20      1.74 o
  -2  11   3        1.46        2.73      1.76 o
  -1  11   3       14.78       11.62      2.53 o
   0  11   3       56.59       59.39      4.34 o
   1  11   3        3.02        2.78      1.93 o
   2  11   3        0.24        0.73      1.60 o
   3  11   3        1.89        3.16      1.83 o
   4  11   3       68.40       59.16      3.68 o
   5  11   3        1.98        1.39      1.48 o
   6  11   3        0.13        0.32      1.66 o
   7  11   3        5.20        7.79      2.53 o
  -5  12   3        0.01        1.77      2.06 o
  -4  12   3        8.88        6.05      2.58 o
  -3  12   3        0.14        0.15      2.06 o
  -2  12   3        4.50        5.39      2.46 o
  -1  12   3        7.31        8.56      2.67 o
   0  12   3        0.33       -1.30      1.82 o
   1  12   3       41.56       28.82      3.70 o
   2  12   3       12.80       14.05      2.89 o
   3  12   3       11.51       12.42      2.87 o
 -20   0   4       78.34       82.87      7.41 o
 -19   0   4       17.72       19.87      2.45 o
 -18   0   4       15.69       19.71      2.42 o
 -17   0   4        9.62       14.67      2.12 o
 -16   0   4      250.65      281.62      7.83 o
 -15   0   4       49.87       45.46      2.86 o
 -14   0   4      206.15      202.65      5.98 o
 -13   0   4      136.88      140.11      7.67 o
 -12   0   4      376.81      348.56      8.33 o
 -11   0   4       12.47       15.52      1.19 o
 -10   0   4      139.76      141.18      2.68 o
  -9   0   4       27.48       30.31      1.16 o
  -8   0   4        5.62        1.55      0.82 o
  -7   0   4        1.59        1.71      0.74 o
  -6   0   4     3861.28     3903.45     73.49 o
  -5   0   4     2727.72     2720.54     33.85 o
  -4   0   4       58.54       64.01      1.20 o
  -3   0   4     1038.21     1037.99     12.09 o
  -2   0   4       60.16       55.45      1.52 o
  -1   0   4      186.93      197.13      3.06 o
   0   0   4      522.72      484.31      5.89 o
   1   0   4     1156.24     1106.56     14.05 o
   2   0   4        6.43        3.18      0.30 o
   3   0   4      176.58      180.45      3.66 o
   4   0   4      216.67      200.80      2.93 o
   5   0   4      220.47      253.85      3.63 o
   6   0   4      139.88      163.01      2.44 o
   7   0   4       86.61       94.29      2.91 o
   8   0   4        0.01        0.77      0.61 o
   9   0   4        0.86        1.93      0.73 o
  10   0   4       16.77       14.99      1.48 o
  11   0   4       14.44        9.25      1.32 o
  12   0   4       22.70       15.22      1.95 o
  13   0   4        0.22       -0.08      1.13 o
  14   0   4       19.64       16.80      2.46 o
  15   0   4       29.83       25.25      2.74 o
  16   0   4        0.27       -0.64      1.58 o
  17   0   4       13.33       16.92      2.64 o
 -20   1   4       14.42       17.56      2.84 o
 -19   1   4       11.21       13.19      1.72 o
 -18   1   4       97.77      101.87      5.28 o
 -17   1   4       17.07       15.03      1.49 o
 -16   1   4       26.97       24.17      2.27 o
 -15   1   4        2.97        4.08      0.85 o
 -14   1   4      135.91      117.81      3.54 o
 -13   1   4      239.44      260.31      3.63 o
 -12   1   4     1384.77     1279.95     13.07 o
 -11   1   4      264.91      271.74      4.14 o
 -10   1   4      278.72      275.83      3.59 o
  -9   1   4       67.75       52.31      1.13 o
  -8   1   4        4.99        7.75      0.61 o
  -7   1   4       22.06       23.72      0.83 o
  -6   1   4     1433.18     1590.62     15.80 o
  -5   1   4      893.71      968.03      9.16 o
  -4   1   4      183.20      178.57      1.96 o
  -3   1   4       82.77       97.33      1.08 o
  -2   1   4       90.00       72.29      0.90 o
  -1   1   4     1623.33     1577.94     11.89 o
   0   1   4      114.40      116.62      1.21 o
   1   1   4     1471.76     1577.66     11.76 o
   2   1   4      187.25      216.05      2.03 o
   3   1   4        0.23        0.10      0.13 o
   4   1   4      922.99     1122.34      8.20 o
   5   1   4     1417.86     1410.35      9.43 o
   6   1   4       48.10       44.18      0.79 o
   7   1   4      132.97      120.16      1.51 o
   8   1   4      190.42      182.31      2.31 o
   9   1   4        6.12        9.69      0.78 o
  10   1   4        0.00        0.26      0.57 o
  11   1   4       95.56       93.36      2.88 o
  12   1   4        0.06        0.20      0.67 o
  13   1   4        0.79        1.12      0.79 o
  14   1   4       93.82       96.06      3.68 o
  15   1   4      283.61      315.84      6.48 o
  16   1   4        3.00        2.54      1.23 o
  17   1   4       26.13       23.68      2.05 o
 -20   2   4        8.46        9.24      1.93 o
 -19   2   4       37.21       42.88      4.89 o
 -18   2   4       39.72       42.49      5.44 o
 -17   2   4        2.79        3.94      1.22 o
 -16   2   4       13.92       14.66      1.49 o
 -15   2   4        5.65        5.04      0.79 o
 -14   2   4        1.69        1.18      0.56 o
 -13   2   4      394.63      370.05      4.96 o
 -12   2   4       15.48       19.69      0.93 o
 -11   2   4       40.34       37.07      2.22 o
 -10   2   4       93.39       94.37      1.61 o
  -9   2   4      260.29      260.51      2.79 o
  -8   2   4       12.00        6.91      0.41 o
  -7   2   4       35.95       30.16      0.67 o
  -6   2   4      157.98      172.32      1.72 o
  -5   2   4        1.21        0.52      0.21 o
  -4   2   4       90.38       90.12      1.09 o
  -3   2   4     1728.55     1817.01     12.50 o
  -2   2   4      586.55      641.23      4.71 o
  -1   2   4       33.96       47.36      0.64 o
   0   2   4       74.63      103.17      1.09 o
   1   2   4      104.73      120.37      1.20 o
   2   2   4       68.30       82.86      0.94 o
   3   2   4       11.69       15.54      0.41 o
   4   2   4       74.03       58.74      0.72 o
   5   2   4      101.89      100.74      1.16 o
   6   2   4       10.19       11.21      0.47 o
   7   2   4       42.83       47.01      1.37 o
   8   2   4      148.32      117.57      1.93 o
   9   2   4        2.02        0.92      0.39 o
  10   2   4      199.96      210.39      3.01 o
  11   2   4      171.21      173.65      3.71 o
  12   2   4       52.40       57.55      2.77 o
  13   2   4        0.20        0.44      0.77 o
  14   2   4       30.13       32.26      2.01 o
  15   2   4        4.50        3.09      1.19 o
  16   2   4        8.18        5.27      1.35 o
  17   2   4        9.72       10.98      1.79 o
 -20   3   4       14.46       15.76      2.56 o
 -19   3   4       24.70       30.16      3.18 o
 -18   3   4        5.71        5.93      1.34 o
 -17   3   4       54.97       51.73      2.07 o
 -16   3   4        1.62        1.59      0.82 o
 -15   3   4        3.04        3.98      1.59 o
 -14   3   4       74.77       76.06      2.02 o
 -13   3   4        0.88        1.00      0.95 o
 -12   3   4       78.90       67.43      2.99 o
 -11   3   4       68.93       71.72      1.58 o
 -10   3   4      877.78      837.85      8.33 o
  -9   3   4       12.83       11.08      0.52 o
  -8   3   4       64.79       71.14      1.16 o
  -7   3   4        6.36        2.07      0.33 o
  -6   3   4      469.17      479.43      4.26 o
  -5   3   4      380.74      396.00      3.48 o
  -4   3   4      250.38      285.42      2.48 o
  -3   3   4      149.55      162.18      1.58 o
  -2   3   4      236.62      227.91      2.05 o
  -1   3   4      203.14      232.79      2.13 o
   0   3   4      223.53      252.81      2.29 o
   1   3   4     3550.91     3834.33     24.91 o
   2   3   4       48.10       51.52      0.73 o
   3   3   4       60.79       79.37      0.97 o
   4   3   4       68.14       78.98      0.97 o
   5   3   4      365.74      405.16      3.64 o
   6   3   4        3.84        7.04      0.46 o
   7   3   4      540.79      518.28      5.61 o
   8   3   4       77.02       43.66      1.17 o
   9   3   4        0.94        1.32      0.46 o
  10   3   4      272.74      287.16      5.62 o
  11   3   4      139.44      126.04      2.53 o
  12   3   4      176.07      172.85      3.16 o
  13   3   4        0.57        1.63      0.88 o
  14   3   4       32.81       31.34      2.22 o
  15   3   4       23.51       24.17      2.09 o
  16   3   4       24.19       25.59      2.47 o
  17   3   4       21.81       24.20      3.61 o
 -19   4   4        0.01        0.82      1.69 o
 -18   4   4       44.49       44.32      7.96 o
 -17   4   4        1.11        1.31      0.87 o
 -16   4   4       59.09       59.40      2.69 o
 -15   4   4        2.26        2.05      0.78 o
 -14   4   4       14.11       12.67      1.05 o
 -13   4   4      118.80      117.66      2.55 o
 -12   4   4      102.17      102.89      2.29 o
 -11   4   4       71.51       75.00      2.37 o
 -10   4   4      431.40      412.07      5.24 o
  -9   4   4      894.47      892.55      9.83 o
  -8   4   4        4.21        5.70      0.66 o
  -7   4   4       90.24       93.39      1.41 o
  -6   4   4       65.00       88.05      1.28 o
  -5   4   4      147.71      142.86      1.71 o
  -4   4   4        6.91       10.80      0.43 o
  -3   4   4      579.55      625.82      5.24 o
  -2   4   4       17.68       19.29      0.50 o
  -1   4   4       29.47       20.06      0.50 o
   0   4   4      544.02      557.27      4.02 o
   1   4   4     2128.74     2224.23     14.75 o
   2   4   4      976.07     1024.32      7.66 o
   3   4   4        4.13        3.33      0.31 o
   4   4   4       19.19       19.64      0.54 o
   5   4   4       64.16       63.53      1.06 o
   6   4   4       14.87       11.34      0.66 o
   7   4   4       58.27       48.37      1.94 o
   8   4   4        1.16        2.03      0.66 o
   9   4   4      120.01      119.26      2.53 o
  10   4   4       88.50       87.47      2.19 o
  11   4   4      167.69      164.41      3.28 o
  12   4   4       83.25       82.27      2.26 o
  13   4   4       43.12       38.66      1.68 o
  14   4   4        1.00        1.80      1.14 o
  15   4   4       25.74       25.33      2.64 o
  16   4   4        1.93        2.18      1.40 o
 -19   5   4      331.86      357.70     10.35 o
 -18   5   4       18.58       15.84      3.21 o
 -17   5   4        0.48        2.50      1.17 o
 -16   5   4        7.42        8.73      1.12 o
 -15   5   4       23.07       25.47      2.62 o
 -14   5   4       38.80       37.56      2.13 o
 -13   5   4       26.64       23.31      1.41 o
 -12   5   4       45.09       43.60      1.83 o
 -11   5   4        8.06        7.90      0.80 o
 -10   5   4      229.00      237.52      5.48 o
  -9   5   4     1743.06     1701.18     19.94 o
  -8   5   4      110.28      100.95      1.87 o
  -7   5   4       67.80       73.07      1.50 o
  -6   5   4      177.50      198.48      3.12 o
  -5   5   4       26.68       34.96      0.97 o
  -4   5   4        3.17        3.58      0.43 o
  -3   5   4      169.02      175.50      2.39 o
  -2   5   4     1108.18     1212.42      9.46 o
  -1   5   4        0.72        2.90      0.60 o
   0   5   4        0.02        0.28      0.21 o
   1   5   4        0.40        1.36      0.26 o
   2   5   4      944.00     1019.39      8.00 o
   3   5   4       47.69       50.48      0.97 o
   4   5   4       26.33       26.67      0.78 o
   5   5   4        3.75        2.34      0.42 o
   6   5   4      191.28      189.03      3.41 o
   7   5   4        5.94        3.82      0.93 o
   8   5   4       60.00       49.17      2.87 o
   9   5   4      140.88      137.79      4.12 o
  10   5   4      159.21      173.09      4.25 o
  11   5   4       69.22       67.68      3.55 o
  12   5   4      223.83      236.28      4.32 o
  13   5   4      132.60      144.14      3.24 o
  14   5   4       16.49       17.09      1.80 o
  15   5   4       23.65       20.39      2.90 o
 -18   6   4        0.36        1.21      1.31 o
 -17   6   4        7.87        6.32      1.52 o
 -16   6   4        2.78        3.55      1.27 o
 -15   6   4        2.59        2.40      1.16 o
 -14   6   4       10.53        9.64      1.44 o
 -13   6   4       10.90       12.36      1.16 o
 -12   6   4      165.18      173.42      3.20 o
 -11   6   4       41.19       39.98      1.63 o
 -10   6   4      258.48      269.52      4.47 o
  -9   6   4      229.33      236.17      4.24 o
  -8   6   4      254.94      264.35      5.84 o
  -7   6   4        8.93       11.34      0.74 o
  -6   6   4       82.79       85.52      1.84 o
  -5   6   4      583.97      564.34      8.66 o
  -4   6   4       23.44       22.36      0.86 o
  -3   6   4        2.46        3.32      0.46 o
  -2   6   4       38.46       33.90      1.02 o
  -1   6   4       21.07       19.62      1.16 o
   0   6   4      171.38      184.11      3.05 o
   1   6   4     2104.71     2118.23     26.97 o
   2   6   4      315.97      320.01      4.59 o
   3   6   4        0.71        0.50      0.39 o
   4   6   4        4.45        4.68      0.60 o
   5   6   4       10.04       14.03      1.12 o
   6   6   4        0.27        0.74      0.52 o
   7   6   4       33.59       28.86      1.46 o
   8   6   4       25.62       18.74      1.27 o
   9   6   4       34.16       31.24      1.61 o
  10   6   4       24.64       23.56      1.34 o
  11   6   4      271.08      271.70      6.30 o
  12   6   4       93.20      107.22      3.07 o
  13   6   4       19.65       18.42      1.67 o
  14   6   4        6.68        3.63      1.93 o
  15   6   4        0.15        2.54      2.03 o
 -17   7   4       13.53       15.68      1.97 o
 -16   7   4       60.03       68.60      3.12 o
 -15   7   4        0.83        0.44      1.20 o
 -14   7   4        0.55        2.09      1.12 o
 -13   7   4       13.69       15.67      3.44 o
 -12   7   4        0.00       -0.13      0.94 o
 -11   7   4       50.48       50.09      3.06 o
 -10   7   4        5.65        7.15      1.11 o
  -9   7   4        7.69        7.19      0.79 o
  -8   7   4       29.82       30.88      1.28 o
  -7   7   4        3.09        2.28      0.57 o
  -6   7   4       96.14       99.35      1.94 o
  -5   7   4        0.14        0.57      0.46 o
  -4   7   4       13.06       12.36      0.88 o
  -3   7   4       18.22       16.62      0.97 o
  -2   7   4       96.56       99.65      2.50 o
  -1   7   4       38.02       38.15      1.36 o
   0   7   4       13.29       14.49      0.91 o
   1   7   4      181.86      180.17      4.04 o
   2   7   4      136.88      131.66      3.44 o
   3   7   4       96.94      104.22      2.59 o
   4   7   4        5.74        4.27      1.20 o
   5   7   4        4.91        3.43      0.82 o
   6   7   4       79.81       74.95      2.47 o
   7   7   4        0.15        1.09      0.69 o
   8   7   4       50.33       48.28      2.69 o
   9   7   4       21.26       22.42      1.45 o
  10   7   4       69.55       69.71      3.07 o
  11   7   4       10.12        9.34      1.37 o
  12   7   4      297.70      348.83      6.81 o
  13   7   4        3.74        3.88      1.35 o
  14   7   4        9.69       10.67      2.50 o
 -16   8   4        3.17        1.99      1.37 o
 -15   8   4       19.11       16.90      2.24 o
 -14   8   4       90.37       92.61      8.16 o
 -13   8   4        9.08       10.86      1.60 o
 -12   8   4        8.70        6.07      1.73 o
 -11   8   4        4.47        6.39      5.08 o
 -10   8   4       22.33       21.32      2.30 o
  -9   8   4        5.32        4.48      1.46 o
  -8   8   4      398.70      415.13     13.15 o
  -7   8   4       88.96       84.40      4.57 o
  -6   8   4        7.65        5.53      1.69 o
  -5   8   4       59.84       54.12      2.12 o
  -4   8   4       22.68       18.07      1.90 o
  -3   8   4      173.75      180.65      5.83 o
  -2   8   4      102.93       91.83      9.92 o
  -1   8   4       25.76       24.09      2.93 o
   0   8   4       53.63       58.66      2.26 o
   1   8   4        5.25        5.68      0.94 o
   2   8   4        1.37        1.41      0.74 o
   3   8   4      149.42      152.27      6.19 o
   4   8   4       47.32       50.98      2.82 o
   5   8   4       38.23       38.42      2.58 o
   6   8   4        9.16        9.78      1.62 o
   7   8   4        9.03       10.44      1.69 o
   8   8   4       17.47       17.89      2.08 o
   9   8   4       16.89       20.35      1.91 o
  10   8   4        3.80        3.90      1.40 o
  11   8   4       54.66       64.33      2.72 o
  12   8   4       99.11      108.42      4.76 o
 -14   9   4       53.15       56.56      3.03 o
 -13   9   4       31.49       26.21      2.26 o
 -12   9   4        0.38       -0.43      1.27 o
 -11   9   4        0.14        1.06      1.77 o
 -10   9   4        0.00        1.56      1.66 o
  -9   9   4      107.64      114.96      6.02 o
  -8   9   4        4.08        4.79      1.81 o
  -7   9   4       65.35       67.34      4.31 o
  -6   9   4        0.42        1.34      1.33 o
  -5   9   4       45.28       49.95      3.69 o
  -4   9   4        2.01        0.90      1.30 o
  -3   9   4        5.10        8.13      1.94 o
  -2   9   4        3.87        5.91      1.71 o
  -1   9   4       12.37        8.08      1.81 o
   0   9   4        0.48        1.74      1.38 o
   1   9   4       38.95       35.72      3.10 o
   2   9   4      100.62      112.73      5.41 o
   3   9   4       63.65       65.50      4.06 o
   4   9   4      117.94      119.01      4.63 o
   5   9   4        0.03       -0.98      1.04 o
   6   9   4        4.19        3.53      1.24 o
   7   9   4       13.63       13.69      2.05 o
   8   9   4        6.78        6.09      1.76 o
   9   9   4       14.29       13.18      2.09 o
  10   9   4       13.79       18.11      2.39 o
  11   9   4       22.48       26.40      3.37 o
 -12  10   4        6.69        6.25      1.73 o
 -11  10   4        0.52       -0.21      1.92 o
 -10  10   4       37.10       31.07      3.70 o
  -9  10   4       62.59       55.09      4.60 o
  -8  10   4       52.88       53.14      4.42 o
  -7  10   4       92.96       90.41      5.34 o
  -6  10   4       33.22       28.98      3.25 o
  -5  10   4       45.94       42.05      3.73 o
  -4  10   4       16.27       16.85      2.66 o
  -3  10   4        8.52       11.46      2.30 o
  -2  10   4        2.28        2.65      1.71 o
  -1  10   4        7.60        8.26      2.20 o
   0  10   4        7.48        6.89      1.87 o
   1  10   4       13.65       11.87      2.37 o
   2  10   4        7.64        8.29      2.19 o
   3  10   4       44.59       45.32      3.78 o
   4  10   4       86.40       90.05      4.26 o
   5  10   4        1.48        1.58      1.42 o
   6  10   4       54.78       62.91      4.00 o
   7  10   4        0.16        1.03      1.43 o
   8  10   4        1.24       -1.18      2.10 o
   9  10   4        1.60        1.78      1.77 o
 -10  11   4        3.07        3.33      2.41 o
  -9  11   4        0.05        0.43      1.97 o
  -8  11   4        3.92        4.28      2.19 o
  -7  11   4        0.92        1.18      1.87 o
  -6  11   4        9.69       11.10      2.62 o
  -5  11   4        2.50        3.59      1.92 o
  -4  11   4        0.31        0.57      1.66 o
  -3  11   4        3.49        0.31      1.76 o
  -2  11   4        0.47        0.09      1.62 o
  -1  11   4       18.37       17.12      2.89 o
   0  11   4       20.50       19.09      3.03 o
   1  11   4        0.03        1.37      1.76 o
   2  11   4        0.01        2.57      1.82 o
   3  11   4       16.81       14.55      2.29 o
   4  11   4       19.30       24.64      2.74 o
   5  11   4       29.79       34.92      3.28 o
   6  11   4       21.05       23.63      9.20 o
  -5  12   4        2.57        0.53      2.03 o
  -4  12   4        2.35        1.51      2.25 o
  -3  12   4        2.74        0.91      2.20 o
  -2  12   4        0.01        0.47      2.06 o
  -1  12   4      159.94      176.73      8.26 o
   0  12   4        7.54       12.24      2.88 o
   1  12   4        0.15        0.25      1.86 o
   2  12   4        0.54        0.32      1.96 o
 -20   1   5        2.06        2.42      1.31 o
 -19   1   5        0.27        0.45      1.12 o
 -18   1   5       16.12       12.93      2.01 o
 -17   1   5        3.43        2.98      1.04 o
 -16   1   5        0.08        0.42      1.00 o
 -15   1   5      123.91      129.33      2.98 o
 -14   1   5       96.50      103.85      4.44 o
 -13   1   5       41.11       38.64      1.54 o
 -12   1   5        7.60       10.72      1.01 o
 -11   1   5       11.77        6.76      1.13 o
 -10   1   5        2.85        3.05      0.67 o
  -9   1   5      253.87      241.47      3.71 o
  -8   1   5       96.95      108.40      1.72 o
  -7   1   5        0.15        0.48      0.25 o
  -6   1   5      322.49      359.08      3.54 o
  -5   1   5       85.72       77.28      1.06 o
  -4   1   5        2.56        3.25      0.34 o
  -3   1   5       16.38       15.75      0.41 o
  -2   1   5       30.72       21.57      0.67 o
  -1   1   5       10.49        6.79      0.41 o
   0   1   5        2.34        1.54      0.18 o
   1   1   5       37.68       28.67      0.61 o
   2   1   5      361.54      371.82      3.26 o
   3   1   5       62.63       60.41      0.98 o
   4   1   5      190.68      210.63      2.26 o
   5   1   5      310.71      346.82      3.62 o
   6   1   5       53.92       56.88      1.07 o
   7   1   5       21.88       19.83      1.42 o
   8   1   5      353.24      310.81      4.93 o
   9   1   5       28.33       32.99      3.00 o
  10   1   5        2.95        0.74      0.67 o
  11   1   5       25.96       21.03      1.40 o
  12   1   5        0.12        0.10      0.73 o
  13   1   5        1.75        0.45      0.84 o
  14   1   5      110.33      116.43      3.56 o
  15   1   5       21.83       20.55      2.55 o
  16   1   5       29.71       32.03      3.38 o
 -20   2   5        1.10        0.27      1.19 o
 -19   2   5        0.97        0.69      1.19 o
 -18   2   5       27.57       24.54      2.03 o
 -17   2   5        4.15        6.15      1.34 o
 -16   2   5      178.22      179.19      5.42 o
 -15   2   5        1.47        1.83      0.77 o
 -14   2   5        1.22        1.21      0.55 o
 -13   2   5      231.34      209.34      3.78 o
 -12   2   5       76.92       52.16      1.40 o
 -11   2   5      144.98      129.71      2.00 o
 -10   2   5        1.36        1.39      0.46 o
  -9   2   5       16.44       18.37      0.69 o
  -8   2   5       14.47       16.50      1.37 o
  -7   2   5       76.84       86.47      1.42 o
  -6   2   5      427.26      494.37      4.88 o
  -5   2   5     1359.14     1479.22     10.98 o
  -4   2   5       34.99       42.63      0.69 o
  -3   2   5     1007.88     1096.14      7.64 o
  -2   2   5     1018.33     1190.41      8.30 o
  -1   2   5        0.76        2.77      0.23 o
   0   2   5        0.00        0.79      0.64 o
   1   2   5      143.72      164.27      1.81 o
   2   2   5       10.62        8.91      0.42 o
   3   2   5      335.58      380.01      3.10 o
   4   2   5      161.10      171.97      1.63 o
   5   2   5       98.59      124.40      1.36 o
   6   2   5       65.46       73.99      1.19 o
   7   2   5      169.94      179.76      2.27 o
   8   2   5       31.81       29.57      1.69 o
   9   2   5      199.30      179.73      3.52 o
  10   2   5       86.24       82.90      2.35 o
  11   2   5        7.48        5.54      1.63 o
  12   2   5        3.67        3.00      0.90 o
  13   2   5       33.61       32.68      1.86 o
  14   2   5        2.62        1.92      1.00 o
  15   2   5       55.53       59.31      5.53 o
  16   2   5       17.30       18.79      1.93 o
 -20   3   5      135.35      147.51      4.48 o
 -19   3   5       17.01       16.73      1.85 o
 -18   3   5        8.56        8.44      1.51 o
 -17   3   5       71.28       60.75      2.78 o
 -16   3   5       12.72       11.19      1.53 o
 -15   3   5      139.12      142.11      2.92 o
 -14   3   5      115.69      120.44      2.58 o
 -13   3   5       48.08       44.29      1.49 o
 -12   3   5       31.68       28.60      1.21 o
 -11   3   5       28.08       24.65      1.35 o
 -10   3   5      801.13      789.46      8.43 o
  -9   3   5      281.86      256.46      3.39 o
  -8   3   5      737.04      754.64      6.10 o
  -7   3   5       14.85       13.20      0.48 o
  -6   3   5       10.70       10.82      0.41 o
  -5   3   5      223.18      256.44      2.26 o
  -4   3   5      112.76      138.81      1.48 o
  -3   3   5       58.65       84.21      1.03 o
  -2   3   5      517.81      601.49      4.41 o
  -1   3   5      136.09      164.70      1.42 o
   0   3   5      398.03      435.36      3.22 o
   1   3   5     1269.71     1380.93      9.06 o
   2   3   5      393.92      410.33      3.27 o
   3   3   5      151.65      134.84      1.61 o
   4   3   5      256.85      255.34      2.50 o
   5   3   5        3.11        5.74      0.41 o
   6   3   5       44.73       45.70      1.13 o
   7   3   5       86.32       86.62      1.71 o
   8   3   5      330.05      265.71      4.31 o
   9   3   5        0.08        1.15      0.43 o
  10   3   5      137.16      133.12      3.08 o
  11   3   5        2.39        2.85      0.85 o
  12   3   5       20.34       16.66      1.42 o
  13   3   5       97.46       97.44      2.93 o
  14   3   5      110.71      110.07      3.55 o
  15   3   5        1.15        2.36      1.38 o
  16   3   5        9.36        7.76      1.66 o
 -19   4   5       40.78       49.45      2.66 o
 -18   4   5        0.31        0.84      1.18 o
 -17   4   5        2.88        2.65      1.22 o
 -16   4   5        0.20        1.35      0.81 o
 -15   4   5       55.52       51.99      2.01 o
 -14   4   5       44.68       46.19      1.66 o
 -13   4   5        0.27        0.87      0.60 o
 -12   4   5       44.54       43.47      1.50 o
 -11   4   5       22.84       20.77      1.20 o
 -10   4   5        8.34        9.71      0.74 o
  -9   4   5       41.73       33.67      1.62 o
  -8   4   5        8.03        7.28      0.57 o
  -7   4   5      115.75      104.93      1.64 o
  -6   4   5       39.37       46.78      0.94 o
  -5   4   5       92.68       94.25      1.30 o
  -4   4   5       51.02       51.32      0.86 o
  -3   4   5      340.50      367.11      3.33 o
  -2   4   5        7.38        3.69      0.29 o
  -1   4   5      141.26      134.85      1.51 o
   0   4   5       11.84       10.85      0.38 o
   1   4   5      592.44      579.28      4.36 o
   2   4   5       18.33        8.37      0.59 o
   3   4   5       42.32       45.07      0.85 o
   4   4   5        0.14        0.37      0.24 o
   5   4   5       69.53       65.99      1.41 o
   6   4   5        9.79        8.42      0.63 o
   7   4   5       32.42       38.91      1.20 o
   8   4   5      304.80      272.98      4.47 o
   9   4   5       32.11       35.65      1.61 o
  10   4   5      163.06      160.96      3.15 o
  11   4   5       55.01       55.99      2.33 o
  12   4   5      206.86      208.41      4.77 o
  13   4   5       38.44       44.80      2.35 o
  14   4   5       39.76       38.12      4.46 o
  15   4   5       47.37       47.92      4.03 o
 -19   5   5       22.78       27.78      3.07 o
 -18   5   5       64.01       69.14      7.48 o
 -17   5   5       12.33       12.53      1.58 o
 -16   5   5       16.03       15.12      1.65 o
 -15   5   5        3.08        0.79      0.84 o
 -14   5   5       17.98       18.38      1.21 o
 -13   5   5       62.37       56.96      1.80 o
 -12   5   5        0.36        2.00      0.69 o
 -11   5   5       24.20       24.39      1.27 o
 -10   5   5       37.62       34.74      1.25 o
  -9   5   5        0.89        2.71      0.49 o
  -8   5   5        7.08        5.63      0.63 o
  -7   5   5       39.38       37.49      1.08 o
  -6   5   5       48.32       50.30      1.17 o
  -5   5   5      124.92      137.14      2.05 o
  -4   5   5      147.02      145.74      2.37 o
  -3   5   5        1.06        0.67      0.32 o
  -2   5   5       85.88       93.31      1.41 o
  -1   5   5        0.68        0.41      0.25 o
   0   5   5      228.23      272.99      2.50 o
   1   5   5        0.01        0.57      0.24 o
   2   5   5        0.03        0.82      0.28 o
   3   5   5       51.53       57.25      1.14 o
   4   5   5        9.69       13.06      0.89 o
   5   5   5       21.21       24.23      1.02 o
   6   5   5       72.43       69.44      1.81 o
   7   5   5      159.17      134.50      3.08 o
   8   5   5       14.68       14.96      1.15 o
   9   5   5        0.59        0.37      0.65 o
  10   5   5       89.44       88.82      3.12 o
  11   5   5       38.05       39.90      1.66 o
  12   5   5      115.20      131.49      3.72 o
  13   5   5        5.84        5.74      1.33 o
  14   5   5       52.41       53.81      2.87 o
  15   5   5       25.18       23.66      2.21 o
 -18   6   5       82.03       82.48      9.11 o
 -17   6   5       10.98        7.49      1.67 o
 -16   6   5       10.21       11.94      2.16 o
 -15   6   5        1.22        2.61      0.99 o
 -14   6   5        2.11        2.35      0.91 o
 -13   6   5       36.35       40.16      1.81 o
 -12   6   5       16.10       19.21      1.50 o
 -11   6   5        5.55        4.08      0.82 o
 -10   6   5      139.37      140.77      2.95 o
  -9   6   5        2.97        5.22      1.55 o
  -8   6   5      417.41      428.09      6.27 o
  -7   6   5        3.07        2.14      0.51 o
  -6   6   5        3.14        3.13      0.72 o
  -5   6   5        0.02        0.68      0.38 o
  -4   6   5        1.58        1.78      0.40 o
  -3   6   5        0.30        0.75      0.41 o
  -2   6   5       15.21       14.19      0.88 o
  -1   6   5        2.74        2.87      0.48 o
   0   6   5      185.03      205.02      3.70 o
   1   6   5      479.12      495.43      7.33 o
   2   6   5        1.70        1.72      0.48 o
   3   6   5      141.49      141.07      2.68 o
   4   6   5        8.53        7.88      0.74 o
   5   6   5        0.52        0.51      0.48 o
   6   6   5       31.46       32.85      1.54 o
   7   6   5        0.55        0.17      0.62 o
   8   6   5        7.95        7.34      0.97 o
   9   6   5       27.36       30.42      1.65 o
  10   6   5        6.67        3.88      0.94 o
  11   6   5      287.86      302.47      5.79 o
  12   6   5       82.79       83.86      4.13 o
  13   6   5        6.77        3.59      1.27 o
  14   6   5        0.39        0.23      1.83 o
 -17   7   5       13.73       11.07      1.82 o
 -16   7   5        1.33        1.23      1.21 o
 -15   7   5        5.64        6.07      1.42 o
 -14   7   5       14.24       14.45      1.72 o
 -13   7   5       23.05       18.23      5.16 o
 -12   7   5        1.92        1.40      1.23 o
 -11   7   5       19.64       23.16      1.37 o
 -10   7   5      396.47      408.20      7.06 o
  -9   7   5      532.51      546.46      8.23 o
  -8   7   5      349.20      352.14      4.86 o
  -7   7   5      207.81      198.01      3.17 o
  -6   7   5      115.81      110.64      2.41 o
  -5   7   5        9.46        7.23      0.75 o
  -4   7   5       30.57       27.10      1.27 o
  -3   7   5       32.16       31.53      1.42 o
  -2   7   5        6.24        8.57      1.22 o
  -1   7   5       41.33       46.60      1.60 o
   0   7   5       46.57       52.22      1.67 o
   1   7   5      846.98      848.22     15.48 o
   2   7   5      577.84      589.93      9.97 o
   3   7   5       65.03       65.99      1.95 o
   4   7   5       86.22       90.29      2.35 o
   5   7   5       76.09       76.98      2.29 o
   6   7   5        8.89        9.69      1.11 o
   7   7   5        6.90        6.09      0.97 o
   8   7   5        1.81        1.81      0.80 o
   9   7   5       10.36        6.13      1.04 o
  10   7   5       12.34       14.76      1.36 o
  11   7   5       48.59       50.80      4.75 o
  12   7   5      171.79      186.54      5.95 o
  13   7   5       11.92       11.59      2.28 o
 -16   8   5        0.03       -0.03      1.24 o
 -15   8   5        4.96        3.03      1.40 o
 -14   8   5        0.16        0.90      1.19 o
 -13   8   5       59.86       68.87     14.95 o
 -12   8   5        3.22        3.24      1.53 o
 -11   8   5        4.33        5.19      1.54 o
 -10   8   5        5.84        8.65      1.82 o
  -9   8   5       10.19        9.45      1.51 o
  -8   8   5      112.28      120.59      5.04 o
  -7   8   5       45.17       43.61      2.20 o
  -6   8   5       25.37       26.37      1.17 o
  -5   8   5        2.04        2.00      0.65 o
  -4   8   5       24.63       21.82      1.29 o
  -3   8   5       33.95       36.09      1.52 o
  -2   8   5        0.24        0.24      0.73 o
  -1   8   5      111.89      110.87      3.57 o
   0   8   5        1.55        1.11      0.62 o
   1   8   5      371.89      377.04      6.61 o
   2   8   5        0.02        1.07      0.69 o
   3   8   5        0.99        1.14      0.75 o
   4   8   5        0.82        1.41      0.76 o
   5   8   5       29.22       30.78      2.83 o
   6   8   5       65.72       70.73      2.57 o
   7   8   5        3.12        3.53      0.96 o
   8   8   5        0.09        0.11      1.08 o
   9   8   5       23.54       23.38      2.40 o
  10   8   5       12.81       12.09      1.75 o
  11   8   5      106.84      119.68      4.51 o
  12   8   5       59.86       72.94      3.97 o
 -14   9   5        1.97        2.49      1.41 o
 -13   9   5        7.07        8.30      2.09 o
 -12   9   5        3.60        6.02      2.22 o
 -11   9   5       13.32        9.41      2.36 o
 -10   9   5       13.90       15.64      2.82 o
  -9   9   5       13.10        9.02      2.36 o
  -8   9   5       34.98       39.23      3.59 o
  -7   9   5       40.56       37.68      3.48 o
  -6   9   5        0.45       -1.88      1.13 o
  -5   9   5        7.68        9.33      2.08 o
  -4   9   5       11.09        9.39      1.99 o
  -3   9   5       12.10       12.38      2.14 o
  -2   9   5       37.56       26.60      2.78 o
  -1   9   5        0.01       -0.27      1.11 o
   0   9   5       19.59       18.91      2.44 o
   1   9   5        3.54        4.90      1.69 o
   2   9   5        4.89        6.04      1.43 o
   3   9   5        3.63        1.00      2.82 o
   4   9   5       20.07       21.74      2.82 o
   5   9   5        9.08       12.26      1.88 o
   6   9   5       11.62       10.40      3.03 o
   7   9   5        8.27       11.27      2.26 o
   8   9   5        8.80        8.33      3.27 o
   9   9   5        7.79        6.12      1.80 o
  10   9   5        0.78        0.41      2.58 o
 -12  10   5        4.84        3.85      2.24 o
 -11  10   5       22.18       21.19      3.24 o
 -10  10   5       18.54       16.07      3.04 o
  -9  10   5       20.11       21.29      3.21 o
  -8  10   5        4.67        2.47      1.77 o
  -7  10   5       16.71       12.01      2.56 o
  -6  10   5        3.40        0.89      1.67 o
  -5  10   5        1.10        1.72      1.61 o
  -4  10   5       67.35       64.76      4.38 o
  -3  10   5      144.23      145.49      6.65 o
  -2  10   5       13.50       10.89      2.17 o
  -1  10   5       18.02       17.23      2.58 o
   0  10   5        1.12        1.23      1.37 o
   1  10   5        0.02        2.23      1.49 o
   2  10   5       24.40       23.09      2.45 o
   3  10   5       48.54       48.42      4.38 o
   4  10   5       53.73       51.06      9.03 o
   5  10   5        2.47        4.38      1.64 o
   6  10   5        0.59       -0.52      1.33 o
   7  10   5        0.88        1.86      1.61 o
   8  10   5        8.63        5.92      1.90 o
  -9  11   5       11.01       10.25      2.83 o
  -8  11   5       12.22        6.87      2.47 o
  -7  11   5       14.69       22.08      3.38 o
  -6  11   5        0.11        2.36      1.93 o
  -5  11   5       20.13       16.65      2.95 o
  -4  11   5        1.70        1.44      1.69 o
  -3  11   5        0.01        4.98      1.98 o
  -2  11   5       24.77       23.45      3.08 o
  -1  11   5        0.07       -0.16      1.51 o
   0  11   5        6.96        2.26      1.85 o
   1  11   5        2.05        1.70      1.77 o
   2  11   5        0.23       -1.07      1.27 o
   3  11   5       59.19       53.87      3.73 o
   4  11   5       49.76       57.93      7.62 o
   5  11   5        3.72        3.54      1.84 o
   6  11   5        5.78        7.01      2.28 o
  -4  12   5        8.25        5.85      2.41 o
  -3  12   5        0.20       -2.22      1.76 o
  -2  12   5       17.78       28.72      3.73 o
  -1  12   5       16.66       20.01      3.20 o
   0  12   5        6.26        4.44      2.26 o
 -21   0   6        0.02        0.99      1.65 o
 -20   0   6       13.19       22.41      2.78 o
 -19   0   6        3.79        2.07      1.73 o
 -18   0   6       14.08       10.21      2.12 o
 -17   0   6        0.14       -1.04      1.29 o
 -16   0   6       17.70       16.98      2.21 o
 -15   0   6       23.24       15.87      2.01 o
 -14   0   6       91.93       76.57      4.24 o
 -13   0   6      162.10      119.33      7.52 o
 -12   0   6      552.04      435.42      7.77 o
 -11   0   6       25.34       20.21      1.73 o
 -10   0   6        8.91        6.64      0.87 o
  -9   0   6       52.51       49.97      2.24 o
  -8   0   6      292.37      282.46      6.91 o
  -7   0   6       70.62       75.79      1.59 o
  -6   0   6      295.53      365.43      4.80 o
  -5   0   6       69.71       74.85      1.54 o
  -4   0   6       27.91       28.42      0.80 o
  -3   0   6     2594.93     2723.84     27.54 o
  -2   0   6     1470.06     1610.77     17.97 o
  -1   0   6     1709.48     1885.29     22.75 o
   0   0   6      498.59      542.09      6.90 o
   1   0   6      374.60      444.27      7.19 o
   2   0   6        4.31        0.07      0.19 o
   3   0   6      380.74      372.20      5.47 o
   4   0   6        0.01        2.40      0.52 o
   5   0   6     1240.97     1274.35     15.93 o
   6   0   6      594.48      553.77      7.63 o
   7   0   6      452.24      437.79      7.03 o
   8   0   6      469.07      417.76      8.24 o
   9   0   6       56.57       41.94      4.06 o
  10   0   6        5.25        4.18      1.09 o
  11   0   6      124.02      144.16      4.77 o
  12   0   6        2.07        1.90      1.38 o
  13   0   6       46.64       48.98      3.40 o
  14   0   6      193.35      219.75      9.57 o
  15   0   6       65.25       71.84      4.34 o
  16   0   6        9.45       11.92      4.12 o
 -20   1   6       33.67       29.90      2.35 o
 -19   1   6        0.24       -0.54      1.09 o
 -18   1   6       64.54       60.55      2.60 o
 -17   1   6        0.11       -1.23      0.89 o
 -16   1   6        1.11        0.11      0.89 o
 -15   1   6      136.95      129.88      4.27 o
 -14   1   6      518.74      517.22      7.40 o
 -13   1   6      167.65      170.19      3.73 o
 -12   1   6      572.69      502.89      6.85 o
 -11   1   6       16.00       29.24      1.46 o
 -10   1   6        5.97        5.77      0.54 o
  -9   1   6       84.85       95.66      1.80 o
  -8   1   6      694.06      749.98      8.72 o
  -7   1   6       91.34      105.50      1.67 o
  -6   1   6      698.54      788.83      6.75 o
  -5   1   6      233.86      239.39      2.25 o
  -4   1   6      112.67      124.49      1.63 o
  -3   1   6        4.72        3.78      0.29 o
  -2   1   6      844.00      943.76      7.53 o
  -1   1   6      538.91      637.70      5.36 o
   0   1   6      203.97      243.81      2.30 o
   1   1   6      370.80      420.51      4.04 o
   2   1   6        1.19        0.67      0.23 o
   3   1   6      172.68      148.13      2.06 o
   4   1   6       37.67       27.63      0.87 o
   5   1   6      879.01      864.19      7.87 o
   6   1   6      208.13      191.34      2.74 o
   7   1   6      350.67      325.92      4.60 o
   8   1   6       20.77       11.33      0.88 o
   9   1   6       60.52       46.65      3.34 o
  10   1   6        1.49        0.61      0.70 o
  11   1   6       44.32       48.23      2.01 o
  12   1   6        6.25        6.34      1.10 o
  13   1   6        4.62        3.95      1.10 o
  14   1   6        2.09        1.43      1.25 o
  15   1   6        0.89        1.09      1.09 o
  16   1   6        5.54        4.65      1.48 o
 -20   2   6        7.92        8.06      1.61 o
 -19   2   6        7.73        6.66      2.28 o
 -18   2   6        5.19        5.07      1.34 o
 -17   2   6       13.00       15.53      1.74 o
 -16   2   6        8.34       11.13      1.55 o
 -15   2   6       43.99       51.82      1.93 o
 -14   2   6        0.82        0.70      0.73 o
 -13   2   6        9.91        7.82      0.91 o
 -12   2   6      174.93      150.63      3.51 o
 -11   2   6        0.60        0.81      0.50 o
 -10   2   6       19.23       16.32      0.96 o
  -9   2   6       25.90       28.89      1.22 o
  -8   2   6       60.39       61.47      1.24 o
  -7   2   6       20.21       19.13      0.59 o
  -6   2   6        8.45        4.25      0.31 o
  -5   2   6     1237.12     1253.94      9.31 o
  -4   2   6      162.19      138.79      1.49 o
  -3   2   6       11.54        6.72      0.46 o
  -2   2   6       17.80       15.62      0.45 o
  -1   2   6      643.18      731.35      5.40 o
   0   2   6       60.97       66.65      0.95 o
   1   2   6      134.02       88.29      1.30 o
   2   2   6      474.84      468.13      4.44 o
   3   2   6       13.72       12.55      0.67 o
   4   2   6      148.81      138.87      2.13 o
   5   2   6       76.03       64.80      1.45 o
   6   2   6      630.51      635.36      7.86 o
   7   2   6      274.77      262.96      4.65 o
   8   2   6        5.14        6.61      0.85 o
   9   2   6       60.52       56.09      1.93 o
  10   2   6       19.03       18.59      1.83 o
  11   2   6       13.30       12.61      1.24 o
  12   2   6       94.78       98.37      2.91 o
  13   2   6        0.96        0.43      0.92 o
  14   2   6       18.72       19.15      1.70 o
  15   2   6        0.19        1.02      1.24 o
  16   2   6       15.79       17.37      2.15 o
 -20   3   6        1.61        0.83      1.27 o
 -19   3   6      102.27      117.78      4.03 o
 -18   3   6       63.61       71.52      3.10 o
 -17   3   6       62.35       55.55      5.61 o
 -16   3   6      167.67      174.00      9.92 o
 -15   3   6       14.45       18.24      1.45 o
 -14   3   6       48.57       47.00      3.04 o
 -13   3   6      345.72      337.09      6.98 o
 -12   3   6        4.23        3.03      1.01 o
 -11   3   6       22.79       23.77      1.67 o
 -10   3   6       35.98       39.69      1.49 o
  -9   3   6        9.49        9.06      0.64 o
  -8   3   6      512.52      475.52      5.76 o
  -7   3   6       51.69       59.58      1.05 o
  -6   3   6      136.19      124.17      1.35 o
  -5   3   6       95.45      112.01      1.34 o
  -4   3   6        1.03        1.44      0.22 o
  -3   3   6        1.15        2.11      0.25 o
  -2   3   6      972.52     1075.85      7.58 o
  -1   3   6       46.24       48.54      0.79 o
   0   3   6       25.06       16.44      0.54 o
   1   3   6       63.20       75.20      0.99 o
   2   3   6        0.11        0.62      0.24 o
   3   3   6       85.70       79.02      1.14 o
   4   3   6       23.97       16.39      0.70 o
   5   3   6      507.76      516.67      6.62 o
   6   3   6       63.41       60.37      2.26 o
   7   3   6        7.74        7.73      0.85 o
   8   3   6       12.24       12.26      1.38 o
   9   3   6       14.58       12.74      2.21 o
  10   3   6       71.52       71.98      2.72 o
  11   3   6       14.28       15.78      1.38 o
  12   3   6      121.15      117.18      3.66 o
  13   3   6        0.43        0.55      1.02 o
  14   3   6       10.33       11.37      1.61 o
  15   3   6       78.65       76.58      3.51 o
 -19   4   6      153.28      173.00      6.51 o
 -18   4   6       54.63       47.79      4.11 o
 -17   4   6       12.44       11.30      2.80 o
 -16   4   6       11.06       12.07      1.58 o
 -15   4   6       35.53       34.09      3.43 o
 -14   4   6        4.91        5.22      0.81 o
 -13   4   6       24.56       26.92      1.42 o
 -12   4   6        2.20        3.32      0.71 o
 -11   4   6        0.06        0.38      0.45 o
 -10   4   6       53.68       56.46      1.64 o
  -9   4   6      718.56      721.85      8.68 o
  -8   4   6      984.06      922.73     10.07 o
  -7   4   6       16.16       20.28      0.70 o
  -6   4   6       66.45       78.88      1.33 o
  -5   4   6      351.83      368.87      3.10 o
  -4   4   6       31.64       34.02      0.67 o
  -3   4   6       19.83       18.31      0.54 o
  -2   4   6        0.01        1.31      0.23 o
  -1   4   6       14.21       10.85      0.53 o
   0   4   6      117.49      130.80      1.46 o
   1   4   6       49.06       35.10      0.76 o
   2   4   6      670.64      667.37      5.67 o
   3   4   6       89.47       91.53      1.47 o
   4   4   6       55.41       53.44      1.16 o
   5   4   6      189.09      186.47      2.78 o
   6   4   6       31.43       32.12      1.62 o
   7   4   6       58.37       57.36      2.11 o
   8   4   6        1.31       -0.03      0.67 o
   9   4   6       98.51       87.48      2.90 o
  10   4   6       91.99       84.30      6.23 o
  11   4   6       79.95       83.97      5.68 o
  12   4   6       37.38       34.93      2.17 o
  13   4   6        9.92       10.00      1.88 o
  14   4   6        1.79        0.78      1.10 o
  15   4   6       21.16       20.40      3.24 o
 -19   5   6       80.43       88.68      4.84 o
 -18   5   6        0.69        1.77      1.25 o
 -17   5   6       26.31       26.09      2.53 o
 -16   5   6      165.69      176.94      4.83 o
 -15   5   6        0.42        1.61      0.90 o
 -14   5   6        0.03        1.97      0.97 o
 -13   5   6       34.37       38.19      2.76 o
 -12   5   6       47.38       50.51      1.86 o
 -11   5   6       29.06       28.86      1.71 o
 -10   5   6      173.57      170.37      4.37 o
  -9   5   6     1085.72     1045.63     12.17 o
  -8   5   6       56.28       58.70      1.48 o
  -7   5   6        2.82        5.02      0.56 o
  -6   5   6       94.41      109.09      1.73 o
  -5   5   6      267.49      262.48      3.27 o
  -4   5   6       24.22       33.32      1.07 o
  -3   5   6       21.61       22.85      0.92 o
  -2   5   6       16.15       15.83      0.68 o
  -1   5   6        1.67        3.92      0.37 o
   0   5   6      275.01      280.12      2.94 o
   1   5   6     1986.59     2108.55     16.83 o
   2   5   6     2300.74     2362.51     20.54 o
   3   5   6       95.10       94.32      1.79 o
   4   5   6       25.76       24.53      1.00 o
   5   5   6       26.31       25.50      1.95 o
   6   5   6        3.81        5.84      0.70 o
   7   5   6        4.20        3.94      0.74 o
   8   5   6       40.32       46.66      3.18 o
   9   5   6       10.20        7.37      1.37 o
  10   5   6       78.50       85.33      3.51 o
  11   5   6      112.83      107.32      4.05 o
  12   5   6      718.58      748.36     14.14 o
  13   5   6       98.28       96.49      5.34 o
  14   5   6       15.35       14.15      2.02 o
 -18   6   6       15.73       11.32      2.44 o
 -17   6   6        6.99        6.38      1.45 o
 -16   6   6        6.82        5.51      1.60 o
 -15   6   6        2.58        2.24      1.50 o
 -14   6   6        0.06       -0.14      0.90 o
 -13   6   6       54.00       57.62      2.45 o
 -12   6   6        0.38        0.46      0.72 o
 -11   6   6        0.36       -0.38      0.63 o
 -10   6   6      158.71      164.77      3.90 o
  -9   6   6      403.59      401.84      6.05 o
  -8   6   6      795.92      796.73      9.77 o
  -7   6   6       36.97       31.51      1.21 o
  -6   6   6       27.48       25.63      1.08 o
  -5   6   6       29.04       18.52      1.40 o
  -4   6   6        2.23        2.58      0.55 o
  -3   6   6       54.42       52.17      1.68 o
  -2   6   6      115.32      116.66      2.40 o
  -1   6   6      365.94      370.11      4.58 o
   0   6   6        9.89        9.51      1.21 o
   1   6   6       66.08       74.75      1.98 o
   2   6   6       12.18       15.14      0.91 o
   3   6   6      113.54      114.74      2.41 o
   4   6   6        3.27        2.25      0.70 o
   5   6   6      208.98      206.48      3.64 o
   6   6   6        0.38       -0.12      0.52 o
   7   6   6        0.34        0.00      0.64 o
   8   6   6        0.57        1.27      0.72 o
   9   6   6       25.90       28.16      1.60 o
  10   6   6        9.94        8.49      2.16 o
  11   6   6       35.96       33.28      3.46 o
  12   6   6      153.33      179.45      6.26 o
  13   6   6        1.20        1.66      1.33 o
 -17   7   6       19.94       19.69      2.85 o
 -16   7   6       24.85       23.57      2.92 o
 -15   7   6        8.37        9.57      1.91 o
 -14   7   6        1.87        1.09      1.05 o
 -13   7   6        4.67        5.45      1.21 o
 -12   7   6       61.22       63.79      2.68 o
 -11   7   6        3.30        3.44      0.88 o
 -10   7   6        7.14        9.91      1.09 o
  -9   7   6       16.67       19.71      1.10 o
  -8   7   6        8.55       11.50      1.12 o
  -7   7   6       35.85       41.63      1.53 o
  -6   7   6        0.87        0.94      0.48 o
  -5   7   6       10.13       10.65      1.02 o
  -4   7   6        3.52        4.55      0.72 o
  -3   7   6        8.43        6.41      1.11 o
  -2   7   6      170.25      175.22      3.77 o
  -1   7   6        1.50        1.41      0.59 o
   0   7   6        1.50        2.78      0.68 o
   1   7   6       86.17       94.76      2.99 o
   2   7   6        7.95        7.36      0.84 o
   3   7   6        7.95        7.60      0.85 o
   4   7   6      113.60      114.48      2.75 o
   5   7   6        1.58        3.24      0.78 o
   6   7   6       30.73       29.68      2.04 o
   7   7   6        5.12        5.03      0.96 o
   8   7   6        6.45        7.05      1.05 o
   9   7   6       39.31       42.02      1.97 o
  10   7   6       88.47       99.19      3.83 o
  11   7   6        1.15        4.28      1.46 o
  12   7   6       59.28       55.29      6.19 o
 -16   8   6       48.71       50.79      3.91 o
 -15   8   6        5.11        5.22      1.87 o
 -14   8   6       12.88        7.14      1.95 o
 -13   8   6       17.90       17.13      2.58 o
 -12   8   6       12.90       10.84      1.95 o
 -11   8   6       14.48       15.90      1.85 o
 -10   8   6      198.79      206.88      4.89 o
  -9   8   6       29.52       29.62      1.54 o
  -8   8   6       15.76       13.08      1.05 o
  -7   8   6       21.03       21.58      1.19 o
  -6   8   6       19.29       16.65      1.59 o
  -5   8   6      248.68      237.29      4.79 o
  -4   8   6       45.32       45.00      1.85 o
  -3   8   6        5.43        5.58      0.86 o
  -2   8   6       10.04        9.00      0.99 o
  -1   8   6        3.94        4.86      1.11 o
   0   8   6       16.69       14.35      2.31 o
   1   8   6      415.92      438.11      6.95 o
   2   8   6       52.43       49.86      1.81 o
   3   8   6        7.86       10.62      1.03 o
   4   8   6        3.61        6.11      1.08 o
   5   8   6        0.44        0.80      1.04 o
   6   8   6        4.00        3.86      1.04 o
   7   8   6        3.92        6.95      1.20 o
   8   8   6       74.62       70.41      2.70 o
   9   8   6        0.16        0.73      1.26 o
  10   8   6        1.36        1.70      2.00 o
  11   8   6        9.37       10.62      3.10 o
 -14   9   6        0.36       -0.42      1.56 o
 -13   9   6        1.60        2.32      1.66 o
 -12   9   6        9.52        9.00      2.49 o
 -11   9   6       48.01       51.43      3.97 o
 -10   9   6       10.42       12.60      2.46 o
  -9   9   6      213.51      212.46      8.50 o
  -8   9   6        4.71        3.31      1.70 o
  -7   9   6        1.33        3.10      1.77 o
  -6   9   6        9.83        6.83      1.29 o
  -5   9   6       47.74       47.45      1.90 o
  -4   9   6       40.23       32.82      2.89 o
  -3   9   6        1.77        2.56      1.72 o
  -2   9   6       78.29       78.42      3.93 o
  -1   9   6       19.69       20.63      1.73 o
   0   9   6       16.27       13.12      1.50 o
   1   9   6        0.34        1.42      1.57 o
   2   9   6      121.98      129.47      3.61 o
   3   9   6       89.98       95.46      3.05 o
   4   9   6        7.97        7.06      2.53 o
   5   9   6       22.76       25.02      2.39 o
   6   9   6      126.14      133.25      5.10 o
   7   9   6       27.39       32.29      2.73 o
   8   9   6        8.98       11.07      1.95 o
   9   9   6       93.32      106.92      4.68 o
 -12  10   6        7.43        8.74      2.62 o
 -11  10   6      101.65      107.59      6.03 o
 -10  10   6       54.32       54.56      4.39 o
  -9  10   6       17.30       20.06      3.05 o
  -8  10   6       17.02       16.96      2.82 o
  -7  10   6        7.81        6.52      2.13 o
  -6  10   6       24.24       20.43      2.90 o
  -5  10   6        1.72        1.08      1.56 o
  -4  10   6       17.40       13.86      2.51 o
  -3  10   6       32.10       32.60      3.32 o
  -2  10   6       52.02       57.22      4.07 o
  -1  10   6       68.69       72.23      4.45 o
   0  10   6       62.07       56.41      3.37 o
   1  10   6       56.90       55.58      3.40 o
   2  10   6       24.66       18.11      2.22 o
   3  10   6       74.59       75.10      7.76 o
   4  10   6        0.09        0.77      1.39 o
   5  10   6       41.49       42.39      5.96 o
   6  10   6        2.87        1.90      2.97 o
   7  10   6        6.59        5.23      3.03 o
  -9  11   6        3.00       -0.21      1.90 o
  -8  11   6        0.44       -0.04      2.04 o
  -7  11   6       15.17       14.08      2.84 o
  -6  11   6        4.17        5.55      2.22 o
  -5  11   6        2.52        4.28      1.99 o
  -4  11   6       10.80        9.57      2.45 o
  -3  11   6        0.01       -0.63      1.60 o
  -2  11   6        0.00       -0.58      1.59 o
  -1  11   6        0.69       -0.06      1.69 o
   0  11   6        0.10        1.69      1.45 o
   1  11   6       15.61       14.35      2.27 o
   2  11   6        1.06        0.79      1.62 o
   3  11   6        7.45        9.59      3.97 o
   4  11   6       53.57       51.81      4.06 o
 -21   1   7        1.24        0.00      1.33 o
 -20   1   7       33.76       40.44      2.66 o
 -19   1   7       18.01       17.31      2.74 o
 -18   1   7       21.54       19.58      2.10 o
 -17   1   7       54.60       51.18      2.43 o
 -16   1   7      114.74      118.35      3.69 o
 -15   1   7        0.13        0.62      0.77 o
 -14   1   7       31.02       31.86      1.50 o
 -13   1   7      240.79      225.40      3.79 o
 -12   1   7      153.14      122.54      4.49 o
 -11   1   7        4.88        1.58      0.64 o
 -10   1   7       63.84       71.02      1.91 o
  -9   1   7      254.17      222.22      3.77 o
  -8   1   7      427.58      406.59      5.70 o
  -7   1   7       12.19       16.64      0.65 o
  -6   1   7       41.07       48.01      0.86 o
  -5   1   7       26.70       33.58      0.72 o
  -4   1   7       14.78       10.67      0.45 o
  -3   1   7       22.55       21.99      0.64 o
  -2   1   7      831.00      921.37      7.79 o
  -1   1   7      253.66      299.73      2.99 o
   0   1   7       29.00       39.16      0.92 o
   1   1   7       71.46       77.31      1.18 o
   2   1   7      138.61      148.54      1.91 o
   3   1   7      153.64      150.48      2.11 o
   4   1   7      220.71      221.53      3.09 o
   5   1   7        0.00       -0.35      0.40 o
   6   1   7       23.72       21.60      1.15 o
   7   1   7        5.76        4.27      0.65 o
   8   1   7       28.41       28.55      1.47 o
   9   1   7        3.08        1.38      0.74 o
  10   1   7      101.10      102.00      5.52 o
  11   1   7        3.18        3.63      1.08 o
  12   1   7        2.89        2.74      1.18 o
  13   1   7        0.68        1.12      1.02 o
  14   1   7       11.50       11.00      1.60 o
  15   1   7        0.58        0.64      1.24 o
 -20   2   7        1.69        2.06      1.37 o
 -19   2   7        1.22        2.83      1.76 o
 -18   2   7        0.16        0.46      1.19 o
 -17   2   7       21.59       21.43      1.97 o
 -16   2   7        4.94        5.76      1.32 o
 -15   2   7       18.12       20.27      1.87 o
 -14   2   7       12.74       11.80      1.10 o
 -13   2   7       25.02       20.51      1.23 o
 -12   2   7        0.01       -0.01      0.58 o
 -11   2   7       25.97       21.81      1.10 o
 -10   2   7        7.99       13.37      0.96 o
  -9   2   7      141.71      112.51      1.93 o
  -8   2   7      141.62      166.14      2.33 o
  -7   2   7       55.15       53.80      1.00 o
  -6   2   7       16.74       18.90      0.59 o
  -5   2   7      158.15      142.82      1.76 o
  -4   2   7        5.73        4.61      0.40 o
  -3   2   7       50.00       39.84      0.73 o
  -2   2   7     1262.62     1287.18      9.68 o
  -1   2   7        0.32        0.00      0.21 o
   0   2   7       45.80       49.80      0.94 o
   1   2   7      702.03      665.98      6.62 o
   2   2   7      144.80      140.09      1.97 o
   3   2   7      478.69      444.53      5.04 o
   4   2   7      491.26      469.79      6.16 o
   5   2   7        7.19        9.31      0.76 o
   6   2   7        0.38        0.00      0.81 o
   7   2   7       38.81       38.82      1.59 o
   8   2   7      310.43      262.36      4.70 o
   9   2   7       26.54       16.76      1.53 o
  10   2   7       41.26       43.53      1.95 o
  11   2   7        0.92        0.44      0.86 o
  12   2   7       39.99       42.82      2.16 o
  13   2   7       99.55      103.97      3.21 o
  14   2   7       35.09       29.70      2.28 o
  15   2   7       58.65       61.49      4.88 o
 -20   3   7       17.90       18.85      2.96 o
 -19   3   7       10.02        9.17      2.63 o
 -18   3   7        6.56        9.71      1.67 o
 -17   3   7      109.44      110.14      3.80 o
 -16   3   7      262.83      254.76      6.02 o
 -15   3   7      152.53      157.62      7.44 o
 -14   3   7       76.21       80.34      3.00 o
 -13   3   7       35.29       37.81      2.86 o
 -12   3   7       56.85       43.07      2.05 o
 -11   3   7       21.68       15.82      1.30 o
 -10   3   7        5.73       10.29      0.91 o
  -9   3   7      194.24      207.49      2.98 o
  -8   3   7       31.10       41.57      1.30 o
  -7   3   7       11.17       17.02      0.60 o
  -6   3   7      100.08      116.00      1.38 o
  -5   3   7      531.79      582.17      4.47 o
  -4   3   7       78.11       89.93      1.17 o
  -3   3   7       88.64       94.13      1.17 o
  -2   3   7      249.61      253.02      2.33 o
  -1   3   7       70.94       79.12      1.24 o
   0   3   7        4.31        7.02      0.42 o
   1   3   7      126.15      121.99      1.71 o
   2   3   7     1027.85      987.05      9.26 o
   3   3   7        0.50        0.84      0.42 o
   4   3   7      229.94      238.25      4.22 o
   5   3   7       67.21       67.46      1.76 o
   6   3   7       61.03       61.36      1.89 o
   7   3   7        1.52        0.90      0.59 o
   8   3   7        3.87        5.69      0.89 o
   9   3   7        1.15        0.66      0.81 o
  10   3   7        2.68        2.56      1.02 o
  11   3   7       56.20       46.84      2.53 o
  12   3   7      180.68      177.89      4.19 o
  13   3   7      113.39      123.76      4.17 o
  14   3   7       11.62        9.07      1.59 o
  15   3   7        9.37        8.31      1.82 o
 -19   4   7       57.22       61.72      6.72 o
 -18   4   7       93.54       89.39      3.56 o
 -17   4   7        8.28        7.54      1.51 o
 -16   4   7       10.49       11.34      2.09 o
 -15   4   7      122.71      143.94      5.43 o
 -14   4   7       28.16       23.64      1.88 o
 -13   4   7        2.46        2.52      0.82 o
 -12   4   7       13.62       14.29      1.18 o
 -11   4   7        0.01        0.69      0.67 o
 -10   4   7       14.24       10.11      0.78 o
  -9   4   7      366.70      331.54      4.74 o
  -8   4   7      460.65      475.55      5.71 o
  -7   4   7      208.11      178.98      2.44 o
  -6   4   7        8.42       16.43      0.86 o
  -5   4   7      122.70      134.66      1.65 o
  -4   4   7      450.98      456.23      3.76 o
  -3   4   7      663.38      705.43      5.42 o
  -2   4   7       13.58       11.97      0.60 o
  -1   4   7        8.08        7.83      0.40 o
   0   4   7      155.84      164.72      2.33 o
   1   4   7       10.50       18.26      0.74 o
   2   4   7       14.28       10.96      0.78 o
   3   4   7      668.02      646.60      8.23 o
   4   4   7        6.24        5.88      1.19 o
   5   4   7       31.60       31.90      1.40 o
   6   4   7       20.80       21.29      1.21 o
   7   4   7       22.16       22.89      1.37 o
   8   4   7        2.84        3.24      0.94 o
   9   4   7       18.30       26.23      1.86 o
  10   4   7       40.24       43.30      2.71 o
  11   4   7        3.33        2.43      1.31 o
  12   4   7       82.44       85.45      3.82 o
  13   4   7        1.43        2.62      1.22 o
  14   4   7        0.01       -0.49      1.16 o
 -19   5   7        0.10        3.70      1.42 o
 -18   5   7       39.14       36.70      2.46 o
 -17   5   7       64.70       63.31      3.03 o
 -16   5   7       37.30       34.61      2.99 o
 -15   5   7       97.85       77.80      3.99 o
 -14   5   7       30.19       30.28      2.66 o
 -13   5   7       29.79       28.64      2.02 o
 -12   5   7        4.34        3.78      0.68 o
 -11   5   7        7.00        7.63      0.88 o
 -10   5   7       94.65      106.71      2.66 o
  -9   5   7       89.66       81.75      2.02 o
  -8   5   7       64.13       57.37      1.48 o
  -7   5   7        2.37        2.52      0.48 o
  -6   5   7       42.23       44.15      1.52 o
  -5   5   7       60.83       53.87      1.47 o
  -4   5   7       31.74       40.07      1.73 o
  -3   5   7       25.43       25.28      0.87 o
  -2   5   7        2.04        2.74      0.41 o
  -1   5   7       20.32       18.45      0.67 o
   0   5   7       11.85       15.88      0.83 o
   1   5   7      110.57      123.83      1.88 o
   2   5   7      341.00      307.75      4.55 o
   3   5   7       21.24       18.61      1.10 o
   4   5   7        0.12        0.66      0.38 o
   5   5   7        3.53        2.55      0.55 o
   6   5   7        0.92        1.34      0.66 o
   7   5   7       18.90       15.30      1.36 o
   8   5   7       46.78       51.06      2.71 o
   9   5   7        3.37        1.57      1.09 o
  10   5   7       11.07       12.48      1.75 o
  11   5   7        4.99        5.69      1.69 o
  12   5   7        0.72        1.79      1.45 o
  13   5   7        2.59        2.52      1.32 o
 -18   6   7       18.76       16.84      2.35 o
 -17   6   7        6.25        7.34      1.53 o
 -16   6   7       14.07       12.63      2.92 o
 -15   6   7        5.59        5.89      2.79 o
 -14   6   7       13.23       13.95      2.12 o
 -13   6   7       44.09       50.92      2.33 o
 -12   6   7       41.02       43.80      3.64 o
 -11   6   7       10.50        9.01      0.91 o
 -10   6   7       77.66       71.91      2.16 o
  -9   6   7      157.51      167.30      3.47 o
  -8   6   7      401.89      371.50      5.65 o
  -7   6   7       41.13       37.85      2.19 o
  -6   6   7        2.78        1.82      0.54 o
  -5   6   7       31.89       24.38      1.47 o
  -4   6   7       24.48       15.69      0.95 o
  -3   6   7       35.21       34.23      1.40 o
  -2   6   7      130.77      128.78      2.12 o
  -1   6   7      157.63      164.76      2.49 o
   0   6   7      165.80      179.00      2.91 o
   1   6   7      119.81      123.96      2.73 o
   2   6   7      238.78      236.20      3.89 o
   3   6   7       70.29       69.35      1.90 o
   4   6   7        2.19        2.04      0.77 o
   5   6   7       20.91       19.96      1.12 o
   6   6   7       55.90       63.01      1.87 o
   7   6   7       13.49       13.30      1.71 o
   8   6   7        2.04        2.28      1.16 o
   9   6   7       13.44       15.08      1.85 o
  10   6   7        0.21        0.24      1.15 o
  11   6   7       68.47       71.12      5.04 o
  12   6   7       27.54       30.65      4.94 o
  13   6   7        6.84        5.47      1.80 o
 -17   7   7       46.36       53.32      7.01 o
 -16   7   7        9.96       12.60      2.14 o
 -15   7   7        3.37        4.32      1.79 o
 -14   7   7        6.79        4.81      1.80 o
 -13   7   7        0.08        0.24      1.27 o
 -12   7   7        5.10        3.95      1.16 o
 -11   7   7       47.51       49.62      4.47 o
 -10   7   7       12.92       11.34      1.00 o
  -9   7   7      111.05      109.97      2.79 o
  -8   7   7       19.31       20.13      1.25 o
  -7   7   7       35.78       34.98      1.52 o
  -6   7   7       97.05       94.47      2.64 o
  -5   7   7       46.20       43.02      1.70 o
  -4   7   7       12.00       10.17      0.91 o
  -3   7   7       52.46       61.75      2.05 o
  -2   7   7        8.06        9.41      1.41 o
  -1   7   7       13.39       14.77      1.64 o
   0   7   7        2.63        4.92      0.77 o
   1   7   7      546.71      551.87      8.32 o
   2   7   7      134.38      133.71      3.02 o
   3   7   7        3.91        1.90      0.69 o
   4   7   7        1.65        0.74      0.64 o
   5   7   7       27.42       25.87      2.47 o
   6   7   7      265.23      290.37      5.47 o
   7   7   7        5.39        5.03      1.31 o
   8   7   7        7.62       10.40      1.64 o
   9   7   7       13.38       13.86      1.86 o
  10   7   7        1.47        1.65      1.38 o
  11   7   7      135.10      142.30      4.91 o
  12   7   7       91.54       94.93      4.51 o
 -16   8   7        0.03       -3.11      3.10 o
 -15   8   7        6.94       13.30      4.45 o
 -14   8   7       18.13       25.58      5.18 o
 -13   8   7       24.55       27.85      3.57 o
 -12   8   7       13.12       12.52      1.49 o
 -11   8   7        9.01        7.34      1.32 o
 -10   8   7       41.17       35.94      2.07 o
  -9   8   7      128.45      130.13      4.93 o
  -8   8   7       67.24       66.75      2.42 o
  -7   8   7       87.06       79.43      2.53 o
  -6   8   7       20.32       21.43      1.43 o
  -5   8   7        4.08        3.36      0.86 o
  -4   8   7      106.61      101.19      2.83 o
  -3   8   7        0.92       -0.81      0.59 o
  -2   8   7       12.42       12.72      1.18 o
  -1   8   7      194.53      207.82      4.09 o
   0   8   7        3.52        3.52      0.83 o
   1   8   7      254.73      263.70      4.87 o
   2   8   7        6.72        2.60      0.79 o
   3   8   7       34.32       35.34      1.90 o
   4   8   7       45.86       43.17      2.13 o
   5   8   7       47.87       52.08      2.32 o
   6   8   7        5.98        6.63      1.91 o
   7   8   7        0.08        0.78      1.36 o
   8   8   7       19.98       16.43      3.45 o
   9   8   7        0.12        1.37      1.54 o
  10   8   7       50.81       41.99      7.26 o
 -14   9   7        0.01        0.64      3.42 o
 -13   9   7       24.51       28.11      3.62 o
 -12   9   7       16.87       12.11      2.47 o
 -11   9   7        2.88        3.05      1.93 o
 -10   9   7      129.84      124.69      5.98 o
  -9   9   7       28.21       27.70      2.93 o
  -8   9   7       65.34       65.54      2.93 o
  -7   9   7        0.40        1.31      0.89 o
  -6   9   7        8.40        7.63      1.38 o
  -5   9   7        3.36        5.59      1.28 o
  -4   9   7       43.35       41.97      1.92 o
  -3   9   7       60.71       64.19      2.28 o
  -2   9   7        7.36        6.82      1.07 o
  -1   9   7        4.18        3.04      0.85 o
   0   9   7        2.44        2.22      1.02 o
   1   9   7        3.90        3.86      1.00 o
   2   9   7       74.96       73.47      2.76 o
   3   9   7       29.62       29.05      2.35 o
   4   9   7        0.83        1.28      0.90 o
   5   9   7        3.69        3.60      1.10 o
   6   9   7        2.67        0.98      1.38 o
   7   9   7        1.68        1.87      3.05 o
   8   9   7       13.27       10.25      4.79 o
 -12  10   7        5.96        3.32      2.12 o
 -11  10   7       42.37       42.31      4.01 o
 -10  10   7       14.30       16.81      2.79 o
  -9  10   7        5.02        3.03      1.97 o
  -8  10   7       45.50       41.40      3.80 o
  -7  10   7        0.27        1.88      1.60 o
  -6  10   7        5.78        5.03      2.04 o
  -5  10   7       64.61       53.91      3.94 o
  -4  10   7        0.71        0.27      1.50 o
  -3  10   7        0.01        1.08      1.49 o
  -2  10   7        3.56        3.72      1.80 o
  -1  10   7        0.60        1.59      1.28 o
   0  10   7        3.09        1.10      1.17 o
   1  10   7      101.35       98.11      4.52 o
   2  10   7        4.58        3.31      1.88 o
   3  10   7        0.18        0.87      1.32 o
   4  10   7        1.45        1.96      1.47 o
   5  10   7        0.01       -0.30      1.41 o
   6  10   7        1.53        2.02      3.41 o
  -9  11   7        0.12       -0.85      1.88 o
  -8  11   7        0.09        0.66      2.07 o
  -7  11   7       30.62       30.36      3.59 o
  -6  11   7        0.33        0.64      1.98 o
  -5  11   7       31.09       29.56      3.43 o
  -4  11   7        1.32        0.65      1.76 o
  -3  11   7       17.05       11.30      2.46 o
  -2  11   7       17.06       23.61      7.19 o
  -1  11   7       26.06       27.10      2.79 o
   0  11   7      100.30      114.41      5.09 o
   1  11   7        1.21        1.94      1.70 o
   2  11   7        3.91        3.75      1.72 o
   3  11   7        5.87        6.45      2.08 o
 -21   0   8       13.95       11.17      2.45 o
 -20   0   8        3.36        4.63      1.96 o
 -19   0   8       30.71       33.08      3.19 o
 -18   0   8        0.28        1.58      1.66 o
 -17   0   8       15.12       20.38      2.51 o
 -16   0   8       16.14       11.12      1.98 o
 -15   0   8        2.41        2.93      1.43 o
 -14   0   8       42.07       40.18      2.09 o
 -13   0   8       36.49       40.94      2.61 o
 -12   0   8      133.48      105.09      6.31 o
 -11   0   8      632.42      516.69     12.95 o
 -10   0   8       73.33       64.47      3.40 o
  -9   0   8       61.21       55.75      3.05 o
  -8   0   8      308.12      322.22      5.43 o
  -7   0   8       75.96       82.07      1.93 o
  -6   0   8       20.34       11.38      1.26 o
  -5   0   8        3.22        1.67      0.45 o
  -4   0   8     1100.39      998.23     10.95 o
  -3   0   8        3.86        5.16      0.84 o
  -2   0   8      839.15      909.49     11.05 o
  -1   0   8      477.65      530.24      7.73 o
   0   0   8       15.41       23.31      1.18 o
   1   0   8       51.43       55.23      1.87 o
   2   0   8      776.92      697.33     10.60 o
   3   0   8      695.69      682.80     12.69 o
   4   0   8      796.45      761.64     16.81 o
   5   0   8      339.63      314.33      8.87 o
   6   0   8      436.77      421.25     11.10 o
   7   0   8       47.93       48.00      2.34 o
   8   0   8      120.53      120.27      3.64 o
   9   0   8       86.82       74.28      3.22 o
  10   0   8       59.28       61.70      3.51 o
  11   0   8      178.72      193.84      6.60 o
  12   0   8      193.21      201.60      7.02 o
  13   0   8       56.34       52.91      3.81 o
  14   0   8       10.68        9.38      2.33 o
 -20   1   8       18.73       18.15      2.05 o
 -19   1   8       37.95       42.41      2.44 o
 -18   1   8      335.78      346.18      6.84 o
 -17   1   8       17.12       17.67      1.72 o
 -16   1   8        3.48        2.25      1.44 o
 -15   1   8       24.21       24.92      1.49 o
 -14   1   8       26.09       26.43      1.62 o
 -13   1   8       39.11       30.04      1.68 o
 -12   1   8      300.61      248.54      5.43 o
 -11   1   8        2.95        1.90      0.53 o
 -10   1   8       10.18       10.71      1.23 o
  -9   1   8        7.09       10.39      1.13 o
  -8   1   8      401.85      393.08      5.49 o
  -7   1   8       99.09       93.00      1.52 o
  -6   1   8       73.31       78.44      1.23 o
  -5   1   8        4.22        8.47      0.48 o
  -4   1   8        8.71        6.53      0.46 o
  -3   1   8       20.73       21.37      0.75 o
  -2   1   8      849.31      962.00      8.59 o
  -1   1   8      661.27      728.59      6.36 o
   0   1   8       30.40       29.89      0.85 o
   1   1   8      134.23      133.54      1.85 o
   2   1   8       38.60       37.71      1.20 o
   3   1   8       53.43       46.75      1.56 o
   4   1   8       31.60       28.02      1.34 o
   5   1   8        6.52        5.17      0.83 o
   6   1   8       74.51       66.19      1.97 o
   7   1   8       37.49       39.20      1.64 o
   8   1   8        5.39        5.25      0.88 o
   9   1   8       57.48       49.05      2.88 o
  10   1   8       56.18       47.66      2.10 o
  11   1   8        0.55        1.06      0.92 o
  12   1   8      104.34      101.81      3.41 o
  13   1   8       22.36       24.19      2.06 o
  14   1   8        1.23        1.45      1.28 o
 -20   2   8       16.84       16.09      2.24 o
 -19   2   8      118.54      128.47      5.12 o
 -18   2   8      126.03      126.70      4.24 o
 -17   2   8        0.01        0.64      1.19 o
 -16   2   8       11.24       10.27      2.38 o
 -15   2   8        1.80        1.06      0.96 o
 -14   2   8        4.91        4.20      0.85 o
 -13   2   8      111.66      107.60      2.73 o
 -12   2   8       10.58        8.17      0.84 o
 -11   2   8      268.26      240.42      3.87 o
 -10   2   8      137.65      122.81      2.29 o
  -9   2   8      170.54      179.37      2.93 o
  -8   2   8     1707.02     1609.57     14.82 o
  -7   2   8      358.96      348.27      4.04 o
  -6   2   8       25.08       18.64      0.64 o
  -5   2   8       89.14       78.49      1.24 o
  -4   2   8       20.31       15.68      0.59 o
  -3   2   8       37.90       59.04      1.00 o
  -2   2   8      169.26      138.45      1.74 o
  -1   2   8       78.74       92.59      1.46 o
   0   2   8       23.53       18.96      0.75 o
   1   2   8       19.37       21.89      0.77 o
   2   2   8       17.12       10.98      0.65 o
   3   2   8      957.21      964.01     13.88 o
   4   2   8       29.84       27.93      1.27 o
   5   2   8      261.81      259.87      4.43 o
   6   2   8       58.07       44.84      1.69 o
   7   2   8       33.53       28.28      1.49 o
   8   2   8        6.84        6.00      1.76 o
   9   2   8       31.04       37.71      2.20 o
  10   2   8       53.10       52.15      2.58 o
  11   2   8       96.85       97.55      3.56 o
  12   2   8        0.66       -0.72      0.95 o
  13   2   8       16.70       19.61      1.78 o
  14   2   8       57.21       59.41      2.77 o
 -20   3   8        6.92        8.38      1.70 o
 -19   3   8        0.60        2.79      1.40 o
 -18   3   8        0.30        1.58      1.32 o
 -17   3   8       41.60       40.65      3.32 o
 -16   3   8       15.63       10.54      2.01 o
 -15   3   8       19.56       16.57      2.26 o
 -14   3   8        2.92        2.85      0.99 o
 -13   3   8       68.84       62.34      2.60 o
 -12   3   8       10.01        6.62      0.95 o
 -11   3   8       21.77       16.99      1.82 o
 -10   3   8        9.25       10.05      0.83 o
  -9   3   8      793.86      767.37      8.85 o
  -8   3   8      425.97      403.92      4.88 o
  -7   3   8        0.01        0.55      0.33 o
  -6   3   8      148.88      172.79      1.99 o
  -5   3   8       28.65       20.80      0.62 o
  -4   3   8       46.20       67.89      1.10 o
  -3   3   8        1.99        1.35      0.30 o
  -2   3   8       25.76       25.31      0.72 o
  -1   3   8       60.57       64.39      1.24 o
   0   3   8       11.60       12.18      0.63 o
   1   3   8      109.45      115.36      1.99 o
   2   3   8     2086.48     2070.98     22.18 o
   3   3   8      276.14      286.29      4.64 o
   4   3   8        2.81        6.01      0.77 o
   5   3   8      266.49      263.97      4.56 o
   6   3   8        0.22        0.88      0.59 o
   7   3   8        1.73        2.67      0.75 o
   8   3   8       54.51       54.31      2.07 o
   9   3   8        4.70        4.46      1.41 o
  10   3   8       42.35       40.09      2.37 o
  11   3   8       15.27       15.71      1.81 o
  12   3   8       72.95       65.59      3.11 o
  13   3   8       90.76       93.43      3.51 o
  14   3   8       31.38       30.19      2.40 o
 -19   4   8       50.49       46.04      2.85 o
 -18   4   8       40.15       42.86      2.72 o
 -17   4   8        0.94       -0.50      1.48 o
 -16   4   8       37.76       42.83      3.32 o
 -15   4   8       75.41       95.10      5.51 o
 -14   4   8        6.50        4.74      1.21 o
 -13   4   8       52.25       50.82      2.02 o
 -12   4   8        7.11        5.73      1.96 o
 -11   4   8       58.16       55.53      2.32 o
 -10   4   8       99.82       95.20      2.78 o
  -9   4   8      147.60      115.32      2.90 o
  -8   4   8      215.73      195.26      3.66 o
  -7   4   8        6.77        7.34      0.63 o
  -6   4   8       19.30       18.66      0.86 o
  -5   4   8      325.68      306.12      3.17 o
  -4   4   8      210.85      173.26      2.35 o
  -3   4   8       66.54       59.77      1.35 o
  -2   4   8      273.46      278.39      3.01 o
  -1   4   8      121.10      122.20      1.72 o
   0   4   8       71.79       72.41      1.55 o
   1   4   8        1.92        2.63      0.53 o
   2   4   8      708.73      729.56      9.62 o
   3   4   8        7.26       10.41      1.02 o
   4   4   8        1.59        1.71      0.65 o
   5   4   8       13.86       13.67      1.08 o
   6   4   8       53.06       54.30      2.49 o
   7   4   8       34.62       33.57      1.68 o
   8   4   8       46.97       56.09      3.83 o
   9   4   8       22.66       22.67      1.88 o
  10   4   8       13.99       14.38      2.87 o
  11   4   8       50.36       50.83      3.14 o
  12   4   8      110.87      111.72      4.46 o
  13   4   8      159.62      174.85      5.15 o
 -19   5   8        0.43        0.56      1.60 o
 -18   5   8      112.63      115.45      4.08 o
 -17   5   8       89.95       86.46      8.16 o
 -16   5   8       18.54       15.49      2.81 o
 -15   5   8       41.18       45.77      3.30 o
 -14   5   8       37.04       41.72      3.11 o
 -13   5   8        3.81        3.61      1.12 o
 -12   5   8       90.47       92.75      3.19 o
 -11   5   8       67.21       63.41      3.71 o
 -10   5   8        3.93        2.24      0.93 o
  -9   5   8       38.51       38.77      1.76 o
  -8   5   8      105.78       86.00      2.74 o
  -7   5   8      108.78      113.24      3.13 o
  -6   5   8      157.48      157.27      3.12 o
  -5   5   8        5.17        2.08      0.55 o
  -4   5   8       12.50       12.92      0.83 o
  -3   5   8       57.26       51.95      1.44 o
  -2   5   8      218.60      226.15      3.43 o
  -1   5   8        2.81        3.16      0.49 o
   0   5   8       36.20       35.35      2.03 o
   1   5   8       21.02       17.94      1.00 o
   2   5   8       72.57       72.55      2.03 o
   3   5   8        1.88        1.47      0.55 o
   4   5   8        5.75        5.30      0.81 o
   5   5   8      374.40      382.69      6.13 o
   6   5   8      171.75      183.05      4.94 o
   7   5   8        5.58        4.85      1.23 o
   8   5   8        2.44        2.13      1.16 o
   9   5   8        3.51        3.92      1.32 o
  10   5   8        0.26        0.95      1.18 o
  11   5   8       57.62       54.15      3.26 o
  12   5   8        7.99        8.29      1.86 o
  13   5   8       12.04        9.36      4.60 o
 -18   6   8        0.43        1.43      1.82 o
 -17   6   8        9.05        6.01      2.03 o
 -16   6   8       13.07       10.19      2.19 o
 -15   6   8      120.33      133.97      5.44 o
 -14   6   8        1.36        2.64      1.58 o
 -13   6   8       10.18       15.50      2.19 o
 -12   6   8        0.01        0.18      0.91 o
 -11   6   8       13.26       12.08      1.42 o
 -10   6   8       48.88       48.08      2.29 o
  -9   6   8       40.15       31.38      1.84 o
  -8   6   8       13.30        9.46      1.43 o
  -7   6   8        8.11        5.21      1.37 o
  -6   6   8       48.03       48.16      1.91 o
  -5   6   8      387.99      362.05      5.69 o
  -4   6   8      401.96      384.86      5.95 o
  -3   6   8       53.14       58.52      1.90 o
  -2   6   8        5.53        6.31      0.73 o
  -1   6   8      131.66      137.41      2.71 o
   0   6   8      530.86      534.99      6.66 o
   1   6   8        8.16        8.03      1.08 o
   2   6   8      146.26      145.75      4.39 o
   3   6   8       15.07       14.02      1.37 o
   4   6   8        3.14        2.54      0.79 o
   5   6   8       61.08       56.55      2.25 o
   6   6   8        2.79        3.34      1.14 o
   7   6   8       42.75       42.65      5.29 o
   8   6   8       64.37       62.33      3.14 o
   9   6   8        5.85        7.33      2.05 o
  10   6   8       22.23       19.75      3.20 o
  11   6   8       77.38       81.38      3.87 o
  12   6   8       33.19       27.09      3.08 o
 -17   7   8       26.73       25.46      2.83 o
 -16   7   8        1.35       -0.30      1.63 o
 -15   7   8        3.73        0.47      1.83 o
 -14   7   8        1.12        1.43      1.58 o
 -13   7   8        5.93        5.17      1.71 o
 -12   7   8       18.61       18.03      2.28 o
 -11   7   8       76.80       73.41      2.91 o
 -10   7   8      156.96      158.42      4.03 o
  -9   7   8      136.35      135.30      3.85 o
  -8   7   8       10.42        9.11      1.44 o
  -7   7   8        9.73        9.69      1.07 o
  -6   7   8        0.37        0.26      0.58 o
  -5   7   8        3.30        1.48      0.59 o
  -4   7   8       57.51       50.20      1.60 o
  -3   7   8        2.57        1.60      0.61 o
  -2   7   8       13.72       15.77      1.13 o
  -1   7   8        8.11        9.47      0.94 o
   0   7   8       86.46       87.96      2.59 o
   1   7   8      362.99      382.86      6.27 o
   2   7   8      157.08      162.44      5.39 o
   3   7   8       50.17       48.79      2.61 o
   4   7   8        1.75        0.71      1.27 o
   5   7   8       14.80       10.60      1.85 o
   6   7   8       35.39       42.92      3.66 o
   7   7   8       52.28       53.78      2.91 o
   8   7   8       16.63       11.67      2.17 o
   9   7   8        3.24        4.05      1.53 o
  10   7   8       20.98       20.46      2.35 o
  11   7   8        0.02       -0.47      1.61 o
 -15   8   8        3.29       -1.83      3.00 o
 -14   8   8        1.57        0.52      1.62 o
 -13   8   8       17.73       20.20      2.52 o
 -12   8   8        7.12        9.52      3.91 o
 -11   8   8       15.54       16.13      4.38 o
 -10   8   8        0.08        1.41      0.92 o
  -9   8   8      252.00      264.91      7.09 o
  -8   8   8      318.23      319.60      6.52 o
  -7   8   8        3.35        4.44      1.18 o
  -6   8   8        5.91        6.16      1.22 o
  -5   8   8        1.88        0.74      0.76 o
  -4   8   8       27.46       25.50      1.42 o
  -3   8   8        8.46        7.40      0.96 o
  -2   8   8       50.11       50.71      3.09 o
  -1   8   8       22.98       19.33      1.45 o
   0   8   8      100.68       95.98      3.01 o
   1   8   8       26.07       30.33      2.37 o
   2   8   8       55.05       58.88      2.66 o
   3   8   8       62.57       62.96      2.54 o
   4   8   8       15.91       17.38      3.30 o
   5   8   8        2.91        1.83      1.46 o
   6   8   8       57.53       58.08      3.57 o
   7   8   8        6.42        4.78      2.17 o
   8   8   8        1.49        3.29      2.33 o
   9   8   8        0.99        2.13      1.79 o
 -14   9   8       15.85       12.10      4.66 o
 -13   9   8        0.75       -2.14      3.06 o
 -11   9   8       43.39       44.64      3.74 o
 -10   9   8        0.03        0.13      1.17 o
  -9   9   8        9.12       11.38      2.75 o
  -8   9   8       44.47       45.24      2.29 o
  -7   9   8       18.57       15.37      1.71 o
  -6   9   8        0.31       -0.66      0.96 o
  -5   9   8       18.39       14.88      1.64 o
  -4   9   8        3.71        3.44      1.07 o
  -3   9   8       36.01       38.71      2.79 o
  -2   9   8        9.57       13.07      2.06 o
  -1   9   8       49.36       55.97      2.96 o
   0   9   8       46.76       51.89      4.80 o
   1   9   8      128.54      124.04      4.75 o
   2   9   8        6.28        5.97      1.19 o
   3   9   8        6.84        7.65      2.85 o
   4   9   8       37.59       32.82      2.79 o
   5   9   8        1.42        0.90      1.45 o
   6   9   8       37.34       36.67      4.37 o
   7   9   8       32.37       39.26      6.85 o
  -9  10   8       61.78       63.88      4.34 o
  -8  10   8       11.28       11.54      2.22 o
  -7  10   8        1.93        3.81      1.96 o
  -6  10   8       10.16       11.41      2.33 o
  -5  10   8        2.23        3.06      1.72 o
  -4  10   8        5.30        5.18      1.63 o
  -3  10   8        3.42        4.11      1.20 o
  -2  10   8        0.26        0.45      0.99 o
  -1  10   8        0.69        2.59      1.10 o
   0  10   8        0.79        1.53      1.36 o
   1  10   8       21.65       21.90      3.30 o
   2  10   8       36.77       40.97      6.34 o
   3  10   8        9.60       10.36      4.73 o
   4  10   8        0.31        0.71      3.09 o
  -7  11   8        3.85        5.83      2.31 o
  -6  11   8       45.74       56.36      4.28 o
  -5  11   8        3.07        1.19      1.68 o
  -4  11   8        1.23        0.84      2.22 o
  -3  11   8       14.18       13.34      2.23 o
  -2  11   8       28.75       27.99      2.76 o
  -1  11   8       37.43       40.66      3.15 o
   0  11   8       12.70       12.43      4.93 o
   1  11   8        4.11        7.40      4.36 o
 -20   1   9        0.00        1.61      1.41 o
 -19   1   9       21.66       23.60      2.29 o
 -18   1   9        1.93       -0.53      1.17 o
 -17   1   9        0.48        1.33      1.12 o
 -16   1   9        2.06        2.80      0.99 o
 -15   1   9        4.62        5.94      1.14 o
 -14   1   9       22.30       23.06      1.95 o
 -13   1   9       33.44       28.85      1.98 o
 -12   1   9      101.16       78.09      6.44 o
 -11   1   9        0.05        0.28      0.96 o
 -10   1   9       21.98       17.48      1.52 o
  -9   1   9      294.58      284.72      5.86 o
  -8   1   9      753.85      733.08      9.36 o
  -7   1   9       11.90       12.75      0.66 o
  -6   1   9       11.50       10.56      0.56 o
  -5   1   9        0.97        0.98      0.31 o
  -4   1   9       31.92       28.36      0.88 o
  -3   1   9       21.50       18.79      0.81 o
  -2   1   9      133.57      156.88      2.34 o
  -1   1   9      281.92      303.77      3.80 o
   0   1   9        0.26        0.94      0.40 o
   1   1   9       38.67       31.54      1.59 o
   2   1   9      691.11      678.97     12.41 o
   3   1   9      760.66      748.83     13.61 o
   4   1   9       21.83       17.00      1.76 o
   5   1   9       71.26       69.90      3.12 o
   6   1   9       21.77       21.53      1.52 o
   7   1   9       37.93       35.31      1.97 o
   8   1   9        2.41        3.47      1.48 o
   9   1   9       10.49        7.32      1.45 o
  10   1   9       58.24       54.95      2.73 o
  11   1   9       35.06       33.19      2.36 o
  12   1   9       28.85       27.43      2.13 o
  13   1   9       57.82       52.03      2.80 o
 -20   2   9        7.72        5.79      2.39 o
 -19   2   9       96.52      102.32      3.95 o
 -18   2   9      136.99      149.38      5.29 o
 -17   2   9      116.73      124.77      4.73 o
 -16   2   9       85.14       81.91     12.80 o
 -15   2   9       13.58       13.04      1.24 o
 -14   2   9        0.00        0.45      0.83 o
 -13   2   9       14.36       13.49      1.09 o
 -12   2   9       24.33       17.75      1.67 o
 -11   2   9      208.65      159.56      3.25 o
 -10   2   9        1.37        0.70      0.55 o
  -9   2   9       22.12       19.89      1.22 o
  -8   2   9      229.45      234.69      3.85 o
  -7   2   9      319.72      290.49      3.58 o
  -6   2   9        9.40        7.61      0.52 o
  -5   2   9      697.88      664.56      5.68 o
  -4   2   9      716.20      735.96      6.49 o
  -3   2   9      224.39      234.61      2.67 o
  -2   2   9       29.63       22.58      0.80 o
  -1   2   9       12.20       12.76      0.65 o
   0   2   9      181.77      204.77      2.66 o
   1   2   9       82.61       74.56      2.16 o
   2   2   9      842.90      773.10     11.53 o
   3   2   9      240.88      232.96      4.69 o
   4   2   9        9.53        6.65      0.93 o
   5   2   9        1.19        0.46      0.56 o
   6   2   9       50.56       51.72      1.89 o
   7   2   9        0.92        1.52      0.71 o
   8   2   9        0.33        0.89      0.78 o
   9   2   9       40.55       41.49      3.10 o
  10   2   9       22.80       21.54      2.07 o
  11   2   9        3.65        1.82      1.21 o
  12   2   9       64.31       61.68      2.90 o
  13   2   9      191.75      213.64      5.42 o
 -20   3   9        4.31        3.47      1.60 o
 -19   3   9       37.04       37.56      4.97 o
 -18   3   9       75.51       80.41      5.31 o
 -17   3   9        2.72        2.05      1.65 o
 -16   3   9        6.90        5.95      1.86 o
 -15   3   9       38.51       39.18      2.60 o
 -14   3   9        5.44        7.72      1.40 o
 -13   3   9        0.31        1.59      0.90 o
 -12   3   9       39.99       39.49      2.07 o
 -11   3   9        0.57        1.05      0.68 o
 -10   3   9       56.75       52.47      1.74 o
  -9   3   9       62.67       47.95      1.61 o
  -8   3   9      372.48      356.50      5.19 o
  -7   3   9      164.53      157.90      2.25 o
  -6   3   9        6.07        6.05      0.47 o
  -5   3   9        3.35        2.02      0.35 o
  -4   3   9      137.52      134.76      1.87 o
  -3   3   9       26.38       26.22      1.12 o
  -2   3   9        5.51        7.11      0.54 o
  -1   3   9        9.44        8.78      0.59 o
   0   3   9        0.57        0.00      0.39 o
   1   3   9        2.73        3.71      0.70 o
   2   3   9       49.48       48.04      1.60 o
   3   3   9      380.34      354.87      5.56 o
   4   3   9        0.74        3.01      1.31 o
   5   3   9        8.11        8.51      0.96 o
   6   3   9        9.55       10.72      1.06 o
   7   3   9       16.04       14.49      1.26 o
   8   3   9        0.26        0.23      0.95 o
   9   3   9       19.78       14.96      2.19 o
  10   3   9        0.00        0.47      1.05 o
  11   3   9        0.00       -0.03      1.13 o
  12   3   9        7.57        3.80      1.44 o
  13   3   9        0.03        1.61      1.39 o
 -19   4   9       13.80       13.92      1.95 o
 -18   4   9       27.38       30.37      3.14 o
 -17   4   9       77.36       80.69      4.48 o
 -16   4   9       42.77       40.34      3.32 o
 -15   4   9        4.54        3.71      1.55 o
 -14   4   9        5.22        5.05      1.30 o
 -13   4   9        4.38        2.71      2.11 o
 -12   4   9        7.98        8.51      1.28 o
 -11   4   9        5.36        3.20      0.96 o
 -10   4   9        1.86        0.95      1.02 o
  -9   4   9       18.49       20.99      2.13 o
  -8   4   9      346.23      317.96      5.64 o
  -7   4   9       29.91       27.83      1.33 o
  -6   4   9      140.85      161.32      2.45 o
  -5   4   9      560.07      528.62      4.97 o
  -4   4   9        5.45       14.39      0.85 o
  -3   4   9      311.26      278.62      3.51 o
  -2   4   9      582.21      579.03      6.18 o
  -1   4   9       38.89       42.38      1.25 o
   0   4   9      103.10      107.06      2.11 o
   1   4   9       89.09       84.36      2.17 o
   2   4   9      687.43      648.30      8.88 o
   3   4   9        1.90        1.77      0.64 o
   4   4   9      262.93      252.43      4.54 o
   5   4   9        3.56        6.62      0.93 o
   6   4   9       51.84       53.10      2.01 o
   7   4   9       66.60       76.42      2.92 o
   8   4   9       38.45       40.03      2.86 o
   9   4   9       33.96       35.42      2.34 o
  10   4   9        7.37        7.53      1.63 o
  11   4   9       14.71       14.00      2.07 o
  12   4   9        2.01        1.07      1.77 o
 -19   5   9       11.89       10.77      2.47 o
 -18   5   9       42.71       35.17      3.33 o
 -17   5   9        9.73       11.44      2.50 o
 -16   5   9        1.30        0.83      1.58 o
 -15   5   9        0.70        5.12      1.88 o
 -14   5   9        0.49        1.03      1.10 o
 -13   5   9        6.71        6.84      1.81 o
 -12   5   9      116.80      102.14      3.44 o
 -11   5   9       11.95       12.11      2.08 o
 -10   5   9        3.17        3.80      0.95 o
  -9   5   9        2.25        3.16      1.32 o
  -8   5   9      103.36       94.61      2.96 o
  -7   5   9      101.26       95.07      4.76 o
  -6   5   9        9.82       11.77      0.99 o
  -5   5   9        0.03        1.81      0.64 o
  -4   5   9        0.42        0.80      0.48 o
  -3   5   9       36.24       34.46      1.46 o
  -2   5   9       68.17       67.50      1.67 o
  -1   5   9      277.27      273.51      3.96 o
   0   5   9      114.22      119.06      2.36 o
   1   5   9        7.94        6.22      0.76 o
   2   5   9       34.93       28.86      1.42 o
   3   5   9        3.57        2.31      0.69 o
   4   5   9       18.01       19.05      1.29 o
   5   5   9      117.43      116.77      3.15 o
   6   5   9       84.52       95.43      4.85 o
   7   5   9        9.50       12.00      2.54 o
   8   5   9        0.85        1.88      1.22 o
   9   5   9       27.19       25.98      2.43 o
  10   5   9       20.89       21.46      2.66 o
  11   5   9        3.13        2.56      1.52 o
  12   5   9        4.37        5.72      2.05 o
 -18   6   9       15.93       13.13      3.21 o
 -17   6   9       30.47       32.27      8.32 o
 -16   6   9       18.45       17.04      2.55 o
 -15   6   9       22.75       25.58      2.83 o
 -14   6   9        3.19        3.07      1.62 o
 -13   6   9       29.88       26.03      3.93 o
 -12   6   9       19.47       19.45      2.34 o
 -11   6   9       62.32       62.82      3.49 o
 -10   6   9        0.45        0.54      0.91 o
  -9   6   9       31.70       26.94      1.81 o
  -8   6   9       26.90       29.62      1.81 o
  -7   6   9        1.31        0.06      0.71 o
  -6   6   9      137.97      138.42      4.85 o
  -5   6   9       95.54       89.56      2.58 o
  -4   6   9      118.45      115.76      2.77 o
  -3   6   9      107.95      106.11      2.51 o
  -2   6   9        2.80        2.74      0.62 o
  -1   6   9        3.17        1.63      0.68 o
   0   6   9       87.40       98.55      2.53 o
   1   6   9      125.08      132.93      3.33 o
   2   6   9        1.05        0.69      0.72 o
   3   6   9       97.20       99.05      2.94 o
   4   6   9        0.90        0.10      0.94 o
   5   6   9       48.51       51.42      2.80 o
   6   6   9      139.73      160.32      4.99 o
   7   6   9        0.04        1.13      1.14 o
   8   6   9        3.78        2.56      1.23 o
   9   6   9        0.16       -0.44      1.14 o
  10   6   9        0.93        2.42      1.49 o
  11   6   9        0.66       -0.55      1.43 o
 -17   7   9        0.94       -0.52      2.44 o
 -16   7   9        4.34        3.08      2.90 o
 -15   7   9       28.72       27.34      2.91 o
 -14   7   9       84.88       76.57      4.24 o
 -13   7   9       68.74       68.67      3.93 o
 -12   7   9        9.38       10.44      1.60 o
 -11   7   9        2.99        1.74      1.45 o
 -10   7   9        6.73        5.01      1.56 o
  -9   7   9        0.11        1.10      1.28 o
  -8   7   9       96.45       97.69      3.24 o
  -7   7   9        2.96        2.17      0.93 o
  -6   7   9       20.07       17.56      1.37 o
  -5   7   9       16.91       14.99      1.54 o
  -4   7   9       58.13       50.18      3.87 o
  -3   7   9       62.08       55.35      2.40 o
  -2   7   9      163.94      172.08      4.45 o
  -1   7   9      143.97      141.03      5.48 o
   0   7   9        7.66        7.26      1.89 o
   1   7   9       84.43       90.50      4.14 o
   2   7   9        1.57        2.15      1.36 o
   3   7   9        0.65        0.06      1.14 o
   4   7   9        9.42        7.02      1.66 o
   5   7   9       87.69       88.49      4.34 o
   6   7   9        0.15        0.37      1.14 o
   7   7   9        0.16        0.90      1.21 o
   8   7   9       11.03        9.10      1.79 o
   9   7   9        1.69       -0.48      1.29 o
  10   7   9        7.87        5.54      1.89 o
 -15   8   9       17.32       20.94      2.97 o
 -14   8   9        1.55        1.79      1.75 o
 -13   8   9       13.51       13.78      2.37 o
 -12   8   9        1.39        1.93      1.57 o
 -11   8   9      114.34      117.76      3.81 o
 -10   8   9       34.88       41.75      3.13 o
  -9   8   9       88.63       90.44      5.18 o
  -8   8   9        1.06        1.29      1.44 o
  -7   8   9       19.66       21.18      2.84 o
  -6   8   9        0.01        1.33      1.20 o
  -5   8   9       44.34       40.52      3.11 o
  -4   8   9       34.53       32.92      2.67 o
  -3   8   9        0.11        0.10      1.15 o
  -2   8   9       66.33       66.43      3.56 o
  -1   8   9        0.01       -0.24      1.11 o
   0   8   9        7.21        8.25      1.71 o
   1   8   9        3.54        0.69      1.26 o
   2   8   9        4.99        3.80      2.69 o
   3   8   9        7.81        1.99      2.25 o
   4   8   9        1.22        1.26      1.49 o
   5   8   9        4.43        1.68      1.48 o
   6   8   9       27.13       34.69      3.12 o
   7   8   9        2.99        3.26      1.65 o
   8   8   9       13.45       14.31      2.76 o
 -13   9   9        4.06        5.25      2.01 o
 -12   9   9        0.15        3.85      2.06 o
 -11   9   9       50.45       40.51      3.79 o
 -10   9   9       25.14       25.11      2.37 o
  -9   9   9       94.02      104.84      3.99 o
  -8   9   9        5.52        2.22      1.87 o
  -7   9   9        0.02        1.75      1.83 o
  -6   9   9       23.71       24.40      2.48 o
  -5   9   9        4.00        2.19      1.49 o
  -4   9   9        0.55        0.99      1.40 o
  -3   9   9        0.33        0.90      1.30 o
  -2   9   9        0.02        1.06      1.37 o
  -1   9   9      102.27      106.43      4.66 o
   0   9   9       64.06       67.94      4.07 o
   1   9   9      189.43      196.83      6.67 o
   2   9   9      109.35      117.03      9.80 o
   3   9   9        0.05       -0.07      1.42 o
   4   9   9        5.22        6.74      2.00 o
   5   9   9        6.34        6.63      1.95 o
   6   9   9        0.43        1.81      1.72 o
  -8  10   9        4.06        1.71      2.14 o
  -7  10   9       23.65       25.59      2.90 o
  -6  10   9       56.06       69.59      4.55 o
  -5  10   9        0.34        1.53      2.14 o
  -4  10   9       30.90       27.62      4.71 o
  -3  10   9        0.13        2.13      1.62 o
  -2  10   9        0.12        2.32      1.57 o
  -1  10   9        1.19        3.17      1.62 o
   0  10   9        0.10        0.59      1.50 o
   1  10   9       13.64        9.83      3.96 o
   2  10   9       11.69        6.82      2.53 o
   3  10   9        0.82       -2.29      3.49 o
  -5  11   9        3.08        2.28      3.89 o
  -4  11   9        1.94        1.07      4.21 o
  -3  11   9       14.39       18.80      5.37 o
  -2  11   9        0.02        1.71      3.68 o
 -20   0  10       45.62       51.22      3.93 o
 -19   0  10      105.00      105.29      5.13 o
 -18   0  10     1254.31     1320.52     26.83 o
 -17   0  10       36.22       39.86      5.66 o
 -16   0  10       19.20       17.87      2.34 o
 -15   0  10       75.03       60.72      5.89 o
 -14   0  10      107.55      111.61      7.36 o
 -13   0  10      277.30      248.98     11.11 o
 -12   0  10      139.63      112.87      6.83 o
 -11   0  10        5.50        8.22      2.52 o
 -10   0  10        7.77        9.34      1.84 o
  -9   0  10      575.82      601.33     14.70 o
  -8   0  10      936.06      877.19     15.70 o
  -7   0  10     5705.18     5330.00    116.34 o
  -6   0  10      729.02      717.63     10.09 o
  -5   0  10       44.73       41.57      2.32 o
  -4   0  10       72.47       72.20      2.12 o
  -3   0  10       77.03       80.99      2.29 o
  -2   0  10        0.70        1.58      0.64 o
  -1   0  10        4.89        0.15      0.58 o
   0   0  10      743.62      662.39     14.89 o
   1   0  10        0.72        0.00      0.94 o
   2   0  10       10.80        8.55      1.73 o
   3   0  10      375.80      392.64     15.19 o
   4   0  10      349.30      354.95     20.54 o
   5   0  10       18.41       17.76      2.46 o
   6   0  10        1.79        1.37      1.34 o
   7   0  10        1.95        0.09      1.47 o
   8   0  10       66.38       58.91      8.59 o
   9   0  10        7.88       10.58      3.27 o
  10   0  10       50.11       41.41      3.30 o
  11   0  10       18.89       16.86      2.69 o
  12   0  10       94.48      110.61      5.38 o
  13   0  10       85.42      104.94     12.09 o
 -20   1  10        0.89        0.78      1.45 o
 -19   1  10        2.40        2.43      1.53 o
 -18   1  10       30.70       29.40      2.17 o
 -17   1  10       76.77       79.39      3.67 o
 -16   1  10        3.06        2.99      0.99 o
 -15   1  10       37.55       36.32      2.46 o
 -14   1  10        5.90       10.51      2.16 o
 -13   1  10       15.04        7.99      2.15 o
 -12   1  10        5.09        3.77      2.51 o
 -11   1  10      190.15      172.41     11.64 o
 -10   1  10       54.49       52.71      2.75 o
  -9   1  10      242.31      237.50      5.36 o
  -8   1  10      524.10      483.07      6.88 o
  -7   1  10      297.71      292.47      4.03 o
  -6   1  10      270.72      269.81      3.16 o
  -5   1  10      218.74      214.46      2.63 o
  -4   1  10        7.72       11.23      0.73 o
  -3   1  10       10.56       13.31      0.87 o
  -2   1  10       62.50       67.26      2.43 o
  -1   1  10       77.01       66.70      1.63 o
   0   1  10        0.39        1.46      0.86 o
   1   1  10        1.53        5.52      1.20 o
   2   1  10     1286.94     1247.77     21.00 o
   3   1  10      997.74     1002.13     17.64 o
   4   1  10       43.38       44.38      2.68 o
   5   1  10      133.55      145.56      7.61 o
   6   1  10        5.63        5.42      1.34 o
   7   1  10       20.03       19.41      2.23 o
   8   1  10       18.27       17.80      2.27 o
   9   1  10       23.59       23.16      2.51 o
  10   1  10        8.44        8.97      1.61 o
  11   1  10       11.85       13.45      2.56 o
  12   1  10        8.74        9.31      2.88 o
  13   1  10      281.87      295.46      6.77 o
 -20   2  10       13.85       14.17      2.10 o
 -19   2  10       12.58       14.30      2.00 o
 -18   2  10      109.91      115.88      8.01 o
 -17   2  10        1.69       -0.61      1.61 o
 -16   2  10       15.90       14.38      1.77 o
 -15   2  10      107.76      114.24      3.42 o
 -14   2  10        4.79        2.27      0.97 o
 -13   2  10      129.37      121.23      3.23 o
 -12   2  10        5.47        3.67      0.88 o
 -11   2  10      215.13      191.40      4.39 o
 -10   2  10        0.76        1.56      0.77 o
  -9   2  10       32.07       38.72      2.29 o
  -8   2  10       96.38      105.62      2.80 o
  -7   2  10      627.28      623.08      7.17 o
  -6   2  10      143.24      135.05      2.14 o
  -5   2  10       32.73       37.74      1.13 o
  -4   2  10      727.64      654.20      6.37 o
  -3   2  10        9.09        4.35      0.55 o
  -2   2  10      135.30      130.49      2.40 o
  -1   2  10        7.82       12.09      1.04 o
   0   2  10        1.72        3.87      1.00 o
   1   2  10       47.99       45.27      2.42 o
   2   2  10       64.48       74.21      3.38 o
   3   2  10        6.50        6.39      1.34 o
   4   2  10        6.36        4.95      1.68 o
   5   2  10       16.56       17.70      1.49 o
   6   2  10        4.54        4.78      0.93 o
   7   2  10       93.87       93.93      2.84 o
   8   2  10       76.52       74.75      2.78 o
   9   2  10       40.52       41.86      2.53 o
  10   2  10       26.76       25.47      2.22 o
  11   2  10       27.62       27.15      2.34 o
  12   2  10       53.95       52.65      3.12 o
 -20   3  10        0.03        0.60      1.45 o
 -19   3  10        0.00       -1.95      1.67 o
 -18   3  10        7.60        3.80      1.95 o
 -17   3  10        1.64       -0.60      1.59 o
 -16   3  10       11.79       10.46      1.65 o
 -15   3  10        6.67        5.43      1.40 o
 -14   3  10       90.09       92.17      3.38 o
 -13   3  10        1.82        1.27      0.99 o
 -12   3  10      190.63      188.05      4.75 o
 -11   3  10       91.51       82.34      3.12 o
 -10   3  10      122.76      115.16      2.68 o
  -9   3  10        9.34       10.33      0.96 o
  -8   3  10        5.48        7.77      0.74 o
  -7   3  10       94.09       85.57      1.85 o
  -6   3  10        0.00        0.13      0.40 o
  -5   3  10       10.79       15.55      0.83 o
  -4   3  10      259.08      240.43      3.46 o
  -3   3  10      123.20      107.62      2.39 o
  -2   3  10      295.60      314.70      4.14 o
  -1   3  10      382.03      384.83      5.52 o
   0   3  10        4.26        7.46      1.18 o
   1   3  10       19.05       24.74      1.46 o
   2   3  10        2.03        2.31      0.63 o
   3   3  10       72.54       68.69      2.58 o
   4   3  10      111.93       98.90      2.67 o
   5   3  10        0.00        0.49      0.65 o
   6   3  10       47.88       48.00      2.23 o
   7   3  10      283.29      303.85      5.59 o
   8   3  10       27.42       23.08      1.97 o
   9   3  10       36.15       28.99      2.24 o
  10   3  10        8.43        5.50      1.46 o
  11   3  10       33.03       35.03      3.47 o
  12   3  10       16.93       13.12      2.48 o
 -19   4  10        0.03       -0.03      1.79 o
 -18   4  10        2.92        1.89      1.78 o
 -17   4  10        0.71        0.05      1.73 o
 -16   4  10       26.94       25.07      2.83 o
 -15   4  10       21.73       25.81      4.25 o
 -14   4  10       54.32       59.07      6.31 o
 -13   4  10       53.14       54.69      2.65 o
 -12   4  10        8.66        7.49      1.24 o
 -11   4  10      159.75      133.53      3.82 o
 -10   4  10        1.19        1.69      0.83 o
  -9   4  10       18.05       18.92      1.48 o
  -8   4  10        1.00        0.81      0.71 o
  -7   4  10        4.19        2.96      0.81 o
  -6   4  10       73.13       78.49      1.73 o
  -5   4  10       66.18       68.30      1.44 o
  -4   4  10      141.38      123.03      2.27 o
  -3   4  10       65.56       55.91      1.98 o
  -2   4  10       15.52       12.27      0.91 o
  -1   4  10       22.21       23.57      1.09 o
   0   4  10      345.57      354.10      5.52 o
   1   4  10       10.66        8.75      1.01 o
   2   4  10       29.94       33.91      1.61 o
   3   4  10        0.08        0.72      0.60 o
   4   4  10        0.23        0.53      0.67 o
   5   4  10       40.11       42.47      1.87 o
   6   4  10      142.35      149.84      4.15 o
   7   4  10       44.12       41.57      2.39 o
   8   4  10       20.07       16.77      1.80 o
   9   4  10        0.54        0.64      1.13 o
  10   4  10        0.05       -0.47      1.29 o
  11   4  10       45.68       53.55      3.50 o
 -18   5  10        2.35        3.72      2.07 o
 -17   5  10        7.97        9.41      2.22 o
 -16   5  10        8.66        4.95      1.90 o
 -15   5  10       46.45       44.16      2.64 o
 -14   5  10       59.17       58.55      3.75 o
 -13   5  10       51.85       55.18      3.44 o
 -12   5  10        6.89        6.54      1.33 o
 -11   5  10       18.36       19.08      1.72 o
 -10   5  10       82.57       77.99      2.84 o
  -9   5  10       18.25       20.10      1.58 o
  -8   5  10       22.80       22.40      1.61 o
  -7   5  10        7.96        8.02      2.09 o
  -6   5  10       17.23       14.45      1.16 o
  -5   5  10       35.24       32.32      2.87 o
  -4   5  10      499.14      459.52      6.79 o
  -3   5  10        0.01        0.74      0.58 o
  -2   5  10       21.96       19.71      1.11 o
  -1   5  10       28.17       30.12      1.32 o
   0   5  10        1.93        1.22      0.57 o
   1   5  10       18.78       19.07      1.33 o
   2   5  10       98.77       99.71      2.62 o
   3   5  10        0.00        0.55      0.67 o
   4   5  10       16.11       12.30      1.20 o
   5   5  10       65.27       57.54      2.74 o
   6   5  10       39.29       44.02      4.28 o
   7   5  10       99.37       89.49      4.25 o
   8   5  10        1.77        3.89      1.41 o
   9   5  10       18.32       15.87      2.15 o
  10   5  10        9.42        9.62      1.86 o
  11   5  10        3.38        1.99      1.76 o
 -18   6  10        9.35       12.18      2.54 o
 -17   6  10        0.71        0.81      1.77 o
 -16   6  10        0.00       -0.40      1.57 o
 -15   6  10        2.56        3.84      3.73 o
 -14   6  10        5.69        4.48      1.37 o
 -13   6  10       13.73       16.22      3.22 o
 -12   6  10       16.05       16.29      2.35 o
 -11   6  10       28.24       22.42      2.40 o
 -10   6  10       60.71       70.12      3.60 o
  -9   6  10       13.32        8.90      1.29 o
  -8   6  10      162.68      164.19      4.72 o
  -7   6  10        0.61       -0.14      0.69 o
  -6   6  10       14.04       12.56      1.55 o
  -5   6  10        8.65       12.28      1.98 o
  -4   6  10       12.56       10.08      0.99 o
  -3   6  10       19.55       18.10      1.24 o
  -2   6  10      255.55      259.08      4.62 o
  -1   6  10       22.20       20.59      1.43 o
   0   6  10      176.82      188.93      4.21 o
   1   6  10       11.64        9.63      1.35 o
   2   6  10       69.96       76.60      3.01 o
   3   6  10        0.11        1.42      1.06 o
   4   6  10       34.46       32.64      2.39 o
   5   6  10        1.97        2.12      1.19 o
   6   6  10      104.22      116.69      4.45 o
   7   6  10        0.35        0.33      1.22 o
   8   6  10        5.11        6.05      1.58 o
   9   6  10       27.22       24.27      2.55 o
  10   6  10        0.06        1.17      2.36 o
 -16   7  10        0.10        0.80      1.77 o
 -15   7  10       19.53       16.43      2.57 o
 -14   7  10       14.50       15.50      2.52 o
 -13   7  10       17.39       15.36      1.83 o
 -12   7  10       43.42       50.12      4.79 o
 -11   7  10        6.01       11.72      5.14 o
 -10   7  10       72.45       73.87      3.85 o
  -9   7  10       38.76       42.14      4.12 o
  -8   7  10       30.56       24.51      2.38 o
  -7   7  10        1.59        0.78      1.96 o
  -6   7  10        9.00        9.09      2.16 o
  -5   7  10       15.51       17.72      1.46 o
  -4   7  10        5.11        4.99      1.00 o
  -3   7  10       10.15        9.35      1.70 o
  -2   7  10       12.78       13.37      1.93 o
  -1   7  10       32.31       45.13      3.10 o
   0   7  10       41.62       47.87      3.61 o
   1   7  10       35.89       33.37      2.82 o
   2   7  10       35.99       30.62      2.78 o
   3   7  10        9.62        7.76      1.82 o
   4   7  10        0.03       -0.12      1.53 o
   5   7  10       51.95       50.73      3.59 o
   6   7  10        3.37        2.60      1.60 o
   7   7  10        0.43        2.18      1.33 o
   8   7  10        1.47        2.79      1.53 o
   9   7  10       15.09       14.21      2.41 o
 -15   8  10       28.69       27.79      3.03 o
 -14   8  10        2.59        1.88      1.85 o
 -13   8  10        0.56       -0.57      2.17 o
 -12   8  10       21.99       19.83      1.98 o
 -11   8  10        7.29        7.60      3.62 o
 -10   8  10       13.22       10.27      3.06 o
  -9   8  10       39.47       36.52      3.01 o
  -8   8  10       17.70       16.14      2.21 o
  -7   8  10        4.46        4.89      1.97 o
  -6   8  10       13.15       12.61      2.53 o
  -5   8  10       68.27       72.40      8.41 o
  -4   8  10      102.39      101.51      4.42 o
  -3   8  10       30.02       28.05      5.25 o
  -2   8  10       20.06       18.93      2.29 o
  -1   8  10       70.99       82.39      7.60 o
   0   8  10       54.01       53.77      3.43 o
   1   8  10       25.27       18.01      2.38 o
   2   8  10       46.42       39.43      7.59 o
   3   8  10        6.89        1.77      2.09 o
   4   8  10       19.86       17.59      3.46 o
   5   8  10       16.55       16.06      4.85 o
   6   8  10       14.22       11.94      4.76 o
   7   8  10        8.55        9.27      2.34 o
 -13   9  10        0.90        2.12      1.80 o
 -12   9  10       93.03      111.14      6.13 o
 -11   9  10       11.93       10.58      1.87 o
 -10   9  10       34.33       33.98      3.72 o
  -9   9  10      181.76      189.11      8.21 o
  -8   9  10        4.17        4.20      2.22 o
  -7   9  10       20.64       17.23      2.87 o
  -6   9  10        5.79        5.76      2.26 o
  -5   9  10       21.14       19.87      2.44 o
  -4   9  10       75.85       70.91      3.89 o
  -3   9  10       31.88       35.86      3.04 o
  -2   9  10        0.01        3.24      1.58 o
  -1   9  10       45.84       49.96      3.95 o
   0   9  10        2.96        2.18      1.54 o
   1   9  10       21.46       24.47      2.75 o
   2   9  10      119.89      123.31      6.45 o
   3   9  10       60.79       59.95      3.92 o
   4   9  10       17.02       11.53      2.36 o
   5   9  10        4.76        5.28      2.34 o
 -10  10  10       13.99       14.00      2.79 o
  -9  10  10       32.95       34.29      6.20 o
  -8  10  10      219.34      253.29      9.72 o
  -7  10  10      151.58      155.62      7.27 o
  -6  10  10       72.48       76.31      5.02 o
  -5  10  10        0.33       -2.04      1.46 o
  -4  10  10       24.61       24.69      4.10 o
  -3  10  10        9.44        7.66      2.05 o
  -2  10  10        1.58        3.90      1.88 o
  -1  10  10       44.39       55.16      3.69 o
   0  10  10        3.98        5.46      2.03 o
   1  10  10        0.04       -1.19      1.71 o
   2  10  10       17.77       18.93      2.99 o
 -20   1  11        0.05       -0.19      1.47 o
 -19   1  11        6.92        9.42      1.85 o
 -18   1  11      100.74      115.64      4.57 o
 -17   1  11       84.68       98.30      6.11 o
 -16   1  11        1.66        0.40      1.06 o
 -15   1  11        3.58        0.82      1.70 o
 -14   1  11       60.84       56.61      5.62 o
 -13   1  11       19.55       18.37      2.49 o
 -12   1  11       88.94       86.19      5.77 o
 -11   1  11        5.63        5.80      2.74 o
 -10   1  11       29.55       28.63      2.64 o
  -9   1  11        2.55        0.96      0.81 o
  -8   1  11       45.43       48.04      3.09 o
  -7   1  11       51.95       50.16      1.99 o
  -6   1  11      284.18      272.13      4.00 o
  -5   1  11      112.07      104.65      2.07 o
  -4   1  11        2.08        2.09      0.57 o
  -3   1  11        5.29        5.59      0.74 o
  -2   1  11        0.21        0.77      0.60 o
  -1   1  11      100.28       98.49      3.46 o
   0   1  11        1.00       -0.19      0.74 o
   1   1  11       55.10       44.69      4.21 o
   2   1  11      243.42      233.89      7.04 o
   3   1  11      151.12      160.83      5.06 o
   4   1  11        6.44        5.36      1.80 o
   5   1  11       69.92       64.01      3.49 o
   6   1  11       30.41       32.88      2.76 o
   7   1  11       25.86       21.90      4.13 o
   8   1  11        1.98        1.62      1.40 o
   9   1  11        5.18        5.66      1.43 o
  10   1  11       15.07       12.39      1.88 o
  11   1  11       10.31        9.11      2.18 o
  12   1  11       17.61       16.01      2.49 o
 -20   2  11       21.06       20.80      2.82 o
 -19   2  11       64.78       69.54      7.27 o
 -18   2  11      121.57      132.33      5.88 o
 -17   2  11       33.88       34.32      2.49 o
 -16   2  11       75.79       77.43      3.32 o
 -15   2  11      105.40      119.73      3.54 o
 -14   2  11        5.20        6.54      1.16 o
 -13   2  11        0.95        2.90      1.99 o
 -12   2  11        4.36        2.61      2.11 o
 -11   2  11        3.02        7.41      1.76 o
 -10   2  11       69.78       77.91      3.33 o
  -9   2  11       41.59       41.28      2.10 o
  -8   2  11     1361.80     1345.94     17.51 o
  -7   2  11      601.92      579.24      9.26 o
  -6   2  11        7.55        7.79      0.87 o
  -5   2  11        9.13       12.35      0.86 o
  -4   2  11       44.84       38.66      2.09 o
  -3   2  11      350.89      318.57      4.41 o
  -2   2  11       57.33       52.01      1.95 o
  -1   2  11        1.74        1.81      1.00 o
   0   2  11      112.97      105.75      3.69 o
   1   2  11       26.38       24.84      2.04 o
   2   2  11      154.89      150.08      8.88 o
   3   2  11      475.09      479.98     11.77 o
   4   2  11      222.44      218.59      6.23 o
   5   2  11        6.45        5.24      1.46 o
   6   2  11       13.45       11.49      2.58 o
   7   2  11       73.18       76.17      5.76 o
   8   2  11        7.19        9.24      1.54 o
   9   2  11        6.06        7.85      1.60 o
  10   2  11        3.41        1.22      1.29 o
  11   2  11       38.19       38.28      4.02 o
 -19   3  11        9.07        8.10      2.40 o
 -18   3  11       25.53       25.74      5.09 o
 -17   3  11       44.24       41.40      3.53 o
 -16   3  11        0.52        1.59      1.30 o
 -15   3  11       97.00      104.34      6.43 o
 -14   3  11        0.33        0.53      1.15 o
 -13   3  11       12.74        9.70      1.41 o
 -12   3  11       19.25       20.21      1.94 o
 -11   3  11      111.15       93.30      2.73 o
 -10   3  11        6.68        9.47      1.36 o
  -9   3  11       65.15       67.92      2.19 o
  -8   3  11        7.10       10.03      1.21 o
  -7   3  11       26.76       24.47      1.93 o
  -6   3  11      126.82      129.34      3.58 o
  -5   3  11      331.32      288.55      4.69 o
  -4   3  11        3.01        0.11      0.65 o
  -3   3  11       89.38       67.29      2.43 o
  -2   3  11      101.13       92.60      3.72 o
  -1   3  11       85.10       80.12      3.19 o
   0   3  11        8.51       11.59      1.51 o
   1   3  11      100.77       92.01      3.59 o
   2   3  11      123.67      104.78      3.91 o
   3   3  11        0.00        0.54      0.77 o
   4   3  11        0.72        1.73      0.78 o
   5   3  11        0.31       -0.14      0.68 o
   6   3  11       76.59       83.74      2.69 o
   7   3  11       18.73       19.87      1.89 o
   8   3  11        7.62        6.62      1.41 o
   9   3  11       37.61       36.90      2.71 o
  10   3  11        0.86        0.48      1.31 o
  11   3  11        3.40        1.86      1.51 o
 -19   4  11        7.64        5.12      3.83 o
 -18   4  11       11.49       10.75      2.53 o
 -17   4  11        1.07        2.19      1.76 o
 -16   4  11       37.25       32.85      2.92 o
 -15   4  11       31.51       30.05      3.56 o
 -14   4  11       18.90       19.13      3.57 o
 -13   4  11       27.94       31.05      3.39 o
 -12   4  11       15.43       17.86      1.70 o
 -11   4  11      131.40      120.09      5.26 o
 -10   4  11       73.47       78.65      3.64 o
  -9   4  11       45.87       45.51      2.15 o
  -8   4  11        1.05        0.52      0.75 o
  -7   4  11       39.23       40.99      1.75 o
  -6   4  11        7.09        6.15      0.75 o
  -5   4  11       17.05       21.82      1.05 o
  -4   4  11      176.96      159.70      2.95 o
  -3   4  11        0.13        0.00      0.45 o
  -2   4  11       53.35       52.34      1.87 o
  -1   4  11        0.72        0.37      0.51 o
   0   4  11        1.44        1.75      0.66 o
   1   4  11       58.65       60.32      2.44 o
   2   4  11       24.13       22.53      1.41 o
   3   4  11        0.02        0.08      0.69 o
   4   4  11       13.57       11.67      1.20 o
   5   4  11        1.92        2.65      1.02 o
   6   4  11       49.75       49.98      2.62 o
   7   4  11       11.68       11.65      1.97 o
   8   4  11        0.45       -0.58      1.09 o
   9   4  11       53.66       49.60      3.13 o
  10   4  11        1.05        1.91      1.66 o
 -18   5  11        6.38        6.46      2.28 o
 -17   5  11        0.06       -0.01      1.71 o
 -16   5  11       12.59        9.53      1.73 o
 -15   5  11        5.23        2.71      1.51 o
 -14   5  11        0.96       -0.42      1.46 o
 -13   5  11       52.16       51.95      4.84 o
 -12   5  11      118.57      128.74      5.12 o
 -11   5  11        2.69        1.60      1.00 o
 -10   5  11       48.09       51.29      2.40 o
  -9   5  11        8.16        6.41      1.19 o
  -8   5  11        5.67        4.21      1.15 o
  -7   5  11       18.80       21.41      1.61 o
  -6   5  11        6.52        7.16      1.00 o
  -5   5  11        1.13        2.40      0.72 o
  -4   5  11       28.06       31.06      1.49 o
  -3   5  11       64.14       51.88      1.85 o
  -2   5  11        5.05        3.80      0.73 o
  -1   5  11       68.42       66.70      4.89 o
   0   5  11       63.53       67.66      2.00 o
   1   5  11        4.31        6.09      0.87 o
   2   5  11        4.12        1.75      0.80 o
   3   5  11      100.07       92.44      3.03 o
   4   5  11        0.35        1.37      0.99 o
   5   5  11       21.89       22.28      1.91 o
   6   5  11       21.81       20.41      2.23 o
   7   5  11       10.10        7.05      1.89 o
   8   5  11        1.51        0.85      1.33 o
   9   5  11        0.83       -0.67      1.32 o
  10   5  11        0.32       -0.34      1.59 o
 -17   6  11        0.51        1.24      1.80 o
 -16   6  11        1.02        1.22      2.28 o
 -15   6  11        4.09        3.10      1.75 o
 -14   6  11       89.17       80.58      4.39 o
 -13   6  11        5.66        6.79      1.92 o
 -12   6  11        0.26       -0.39      1.32 o
 -11   6  11        0.44        3.97      1.55 o
 -10   6  11       54.78       51.00      3.29 o
  -9   6  11       59.84       58.67      5.72 o
  -8   6  11        1.29        2.08      1.02 o
  -7   6  11        2.99        4.44      1.05 o
  -6   6  11        3.90        4.02      1.31 o
  -5   6  11       32.69       32.10      2.08 o
  -4   6  11        8.59        5.62      0.90 o
  -3   6  11       61.03       55.37      2.01 o
  -2   6  11       52.14       52.58      1.99 o
  -1   6  11       84.27       80.53      2.43 o
   0   6  11       30.68       31.64      1.68 o
   1   6  11        1.97        0.31      0.88 o
   2   6  11       30.64       27.76      2.21 o
   3   6  11        9.34        5.05      1.38 o
   4   6  11        1.74        4.13      1.38 o
   5   6  11       66.02       69.42      4.33 o
   6   6  11        2.74        1.93      1.31 o
   7   6  11        0.02       -0.26      1.22 o
   8   6  11        2.51        3.90      1.60 o
   9   6  11        0.04        0.90      1.99 o
 -16   7  11       14.04       16.98      3.53 o
 -15   7  11       11.25        8.41      2.42 o
 -14   7  11       65.88       67.13      3.14 o
 -13   7  11       48.35       51.62      3.74 o
 -12   7  11        2.15        3.04      3.01 o
 -11   7  11      193.41      199.54      6.80 o
 -10   7  11        6.60        8.83      1.98 o
  -9   7  11       20.12       18.59      2.34 o
  -8   7  11       15.62       16.50      2.18 o
  -7   7  11        4.86        5.47      1.67 o
  -6   7  11       10.42       10.30      1.83 o
  -5   7  11       89.26       92.35      3.89 o
  -4   7  11       43.50       32.62      2.29 o
  -3   7  11       12.48       13.14      1.89 o
  -2   7  11       27.81       29.24      3.25 o
  -1   7  11       34.90       38.08      3.00 o
   0   7  11      124.38      140.07      5.46 o
   1   7  11        0.55       -1.17      1.14 o
   2   7  11       15.61       13.89      2.22 o
   3   7  11        0.10        1.38      1.42 o
   4   7  11        4.84        3.47      1.69 o
   5   7  11       14.78       12.68      2.45 o
   6   7  11       83.94       86.48      4.72 o
   7   7  11        1.34        2.73      1.55 o
 -14   8  11       16.01       17.36      2.66 o
 -13   8  11        4.90        4.89      1.58 o
 -12   8  11        0.06        0.98      1.61 o
 -11   8  11        0.99        2.37      1.68 o
 -10   8  11        8.54        7.19      2.70 o
  -9   8  11        1.03        0.22      1.45 o
  -8   8  11       64.40       57.96      9.14 o
  -7   8  11       34.38       37.51      3.75 o
  -6   8  11      127.61      121.37      6.31 o
  -5   8  11       62.99       59.98      6.68 o
  -4   8  11        9.62        5.44      1.66 o
  -3   8  11       15.00       11.99      2.11 o
  -2   8  11       42.90       44.32      3.29 o
  -1   8  11      111.76      118.75      5.10 o
   0   8  11        2.09        4.61      1.67 o
   1   8  11       15.18       14.86      2.35 o
   2   8  11       79.99       85.37      4.57 o
   3   8  11       15.36       12.68      2.26 o
   4   8  11       90.24       99.30      5.08 o
   5   8  11        0.06        1.13      2.58 o
   6   8  11        1.09       -0.28      1.91 o
 -12   9  11       21.40       20.12      2.32 o
 -11   9  11       44.78       46.39      3.67 o
 -10   9  11        0.05       -2.66      1.81 o
  -9   9  11       32.98       33.18      3.78 o
  -8   9  11        1.35        0.55      1.99 o
  -7   9  11        2.85        4.55      2.17 o
  -6   9  11        0.77        2.06      2.04 o
  -5   9  11        3.89        1.24      1.91 o
  -4   9  11        7.36        7.48      1.94 o
  -3   9  11        0.14       -2.17      1.39 o
  -2   9  11        0.15        0.82      1.60 o
  -1   9  11        4.63        1.47      1.60 o
   0   9  11       13.81       10.41      4.67 o
   1   9  11        1.24        1.41      1.61 o
   2   9  11        3.03        2.83      1.94 o
   3   9  11       31.92       39.83      3.47 o
   4   9  11       31.07       36.25      3.99 o
  -9  10  11        5.10        5.40      2.67 o
  -8  10  11        1.55        3.15      2.40 o
  -7  10  11        2.45        5.88      2.55 o
  -6  10  11        7.18        5.06      2.35 o
  -5  10  11       58.53       57.20      4.52 o
  -4  10  11        3.26        5.22      2.45 o
  -3  10  11        4.10        3.29      1.85 o
  -2  10  11       22.25       18.58      2.67 o
  -1  10  11        0.88        1.77      1.87 o
   0  10  11       16.83        9.57      2.38 o
 -20   0  12       20.19       22.87      6.22 o
 -19   0  12        0.22       -0.11      1.77 o
 -18   0  12        3.83       -0.21      3.15 o
 -17   0  12      128.65      143.64      9.83 o
 -16   0  12       69.26       58.57      6.33 o
 -15   0  12      130.65      129.87      8.54 o
 -14   0  12       46.63       56.27      5.72 o
 -13   0  12       53.33       49.53      5.27 o
 -12   0  12       11.08       13.92      3.36 o
 -11   0  12       53.91       52.26      5.13 o
 -10   0  12       12.73        9.66      2.85 o
  -9   0  12       80.76       90.84      4.25 o
  -8   0  12     1004.69      968.53     20.91 o
  -7   0  12       37.99       39.14      2.97 o
  -6   0  12        0.10        0.66      1.13 o
  -5   0  12       73.25       71.42      4.24 o
  -4   0  12      450.57      405.46     14.78 o
  -3   0  12      477.15      419.70     10.65 o
  -2   0  12      143.14      137.77     10.60 o
  -1   0  12       74.21       75.17      3.83 o
   0   0  12        0.13        0.88      1.13 o
   1   0  12      130.36      127.60      5.45 o
   2   0  12      344.03      367.52     10.58 o
   3   0  12      973.77      994.67     25.17 o
   4   0  12      243.23      236.90      8.62 o
   5   0  12        5.83        4.59      1.81 o
   6   0  12        0.58        0.81      2.14 o
   7   0  12       93.95       93.38      7.51 o
   8   0  12       19.09       18.91      4.37 o
   9   0  12       64.15       78.17      7.65 o
  10   0  12       22.81       16.26      4.68 o
  11   0  12       69.93       75.34      8.06 o
 -20   1  12        7.11       11.60      2.72 o
 -19   1  12        7.83       11.03      2.50 o
 -18   1  12      123.41      126.28      4.84 o
 -17   1  12       81.31       87.82      5.41 o
 -16   1  12        3.66        2.61      2.07 o
 -15   1  12       22.07       15.57      2.91 o
 -14   1  12      135.54      127.43      5.88 o
 -13   1  12        0.52        1.89      1.57 o
 -12   1  12        9.05        6.09      2.58 o
 -11   1  12       93.26       98.27      4.75 o
 -10   1  12       12.23       11.22      1.99 o
  -9   1  12      463.67      469.25      8.38 o
  -8   1  12        2.82        3.70      0.98 o
  -7   1  12     2151.63     2073.27     28.64 o
  -6   1  12        4.73        3.73      0.89 o
  -5   1  12        5.31        4.22      0.78 o
  -4   1  12      129.26      119.66      3.38 o
  -3   1  12       24.00       22.73      2.00 o
  -2   1  12       77.72       60.53      3.46 o
  -1   1  12      399.98      343.17      7.77 o
   0   1  12       92.58       70.49      3.10 o
   1   1  12        1.17       -0.44      0.87 o
   2   1  12      200.33      187.77      6.16 o
   3   1  12        7.22        4.61      1.34 o
   4   1  12      506.32      509.36     11.18 o
   5   1  12       29.04       37.19      3.20 o
   6   1  12        4.54        1.40      1.31 o
   7   1  12      209.50      212.79     10.55 o
   8   1  12        0.12       -0.80      1.39 o
   9   1  12       44.30       52.13      4.69 o
  10   1  12       44.10       44.89      3.64 o
  11   1  12       78.99       84.12      6.93 o
 -20   2  12        4.70        6.04      2.33 o
 -19   2  12       23.38       29.09      3.38 o
 -18   2  12      131.38      149.05      6.23 o
 -17   2  12      103.55      109.43      5.85 o
 -16   2  12       17.81       19.62      6.35 o
 -15   2  12       23.72       14.94      2.72 o
 -14   2  12       17.77       19.28      3.53 o
 -13   2  12       73.65       75.42      6.55 o
 -12   2  12        1.04        0.01      1.40 o
 -11   2  12       53.11       46.43      3.46 o
 -10   2  12       37.27       38.30      3.13 o
  -9   2  12      126.19      127.64      4.14 o
  -8   2  12        6.59        5.16      1.10 o
  -7   2  12      632.58      650.53     10.98 o
  -6   2  12       16.56       21.32      2.09 o
  -5   2  12        5.32        5.39      0.87 o
  -4   2  12        0.60        0.59      0.72 o
  -3   2  12       30.51       21.34      2.46 o
  -2   2  12        6.66        7.46      1.35 o
  -1   2  12        3.07        3.86      1.10 o
   0   2  12       64.97       63.39      3.04 o
   1   2  12        0.64        0.31      0.92 o
   2   2  12        7.42        7.53      1.51 o
   3   2  12        5.53        5.71      2.17 o
   4   2  12       38.35       36.62      2.87 o
   5   2  12       13.21       12.45      1.99 o
   6   2  12        9.62        7.73      1.70 o
   7   2  12       19.17       19.66      2.54 o
   8   2  12        0.90        1.10      1.20 o
   9   2  12        2.77        2.42      1.43 o
  10   2  12        1.64       -0.95      1.39 o
 -19   3  12        0.02        1.27      1.99 o
 -18   3  12       54.27       53.51      4.02 o
 -17   3  12       55.12       60.08      3.19 o
 -16   3  12       11.39       10.63      2.29 o
 -15   3  12       18.02       15.62      2.44 o
 -14   3  12      117.21      139.23      4.36 o
 -13   3  12       13.80       10.20      1.49 o
 -12   3  12        2.52        4.77      2.40 o
 -11   3  12        2.52        1.05      2.79 o
 -10   3  12      120.82      121.27      5.14 o
  -9   3  12       49.28       45.94      2.52 o
  -8   3  12       43.47       44.16      2.29 o
  -7   3  12       55.51       51.51      2.09 o
  -6   3  12      146.54      145.80      3.51 o
  -5   3  12        2.79        1.37      0.70 o
  -4   3  12       21.85       15.25      1.44 o
  -3   3  12      314.28      287.65      5.96 o
  -2   3  12        0.02        0.11      0.71 o
  -1   3  12        4.89        2.72      1.08 o
   0   3  12        5.64        6.21      1.37 o
   1   3  12       99.87       83.49      3.71 o
   2   3  12      193.88      187.42      9.06 o
   3   3  12      192.12      192.84      5.94 o
   4   3  12       60.77       57.18      3.41 o
   5   3  12      113.33      108.31      4.56 o
   6   3  12        0.02        1.07      1.13 o
   7   3  12       14.01       17.20      1.97 o
   8   3  12        3.35        3.59      1.36 o
   9   3  12        2.54        3.87      1.49 o
  10   3  12        2.74        1.56      1.65 o
 -19   4  12        2.58        1.04      2.85 o
 -18   4  12       94.93      101.04     11.35 o
 -17   4  12        1.57        0.98      1.40 o
 -16   4  12        0.30        0.99      1.71 o
 -15   4  12        2.73        1.33      1.64 o
 -14   4  12        2.51        1.65      1.95 o
 -13   4  12        5.27        2.30      1.94 o
 -12   4  12      108.81      118.80      3.83 o
 -11   4  12        4.17        5.48      1.24 o
 -10   4  12      362.90      371.90      7.62 o
  -9   4  12        0.41        0.98      0.90 o
  -8   4  12       23.88       21.99      3.50 o
  -7   4  12      271.31      265.04      6.24 o
  -6   4  12        9.70        7.24      1.04 o
  -5   4  12       38.99       48.10      2.04 o
  -4   4  12       88.50       72.05      3.21 o
  -3   4  12       11.22        5.77      1.12 o
  -2   4  12        1.23        1.31      0.87 o
  -1   4  12        0.60        0.52      0.85 o
   0   4  12        0.78        0.86      0.78 o
   1   4  12       11.69       12.46      2.59 o
   2   4  12        7.29        7.09      1.01 o
   3   4  12       12.67        9.85      1.54 o
   4   4  12       53.80       56.45      2.69 o
   5   4  12       13.99       12.19      1.62 o
   6   4  12       17.38       13.95      2.28 o
   7   4  12       46.65       55.39      2.96 o
   8   4  12       10.54       11.54      1.83 o
   9   4  12        5.29        4.54      1.79 o
 -18   5  12        0.80        1.02      1.92 o
 -17   5  12       14.14       11.91      2.54 o
 -16   5  12       28.93       29.70      2.47 o
 -15   5  12       81.47       94.72      7.67 o
 -14   5  12       16.33       17.48      3.81 o
 -13   5  12       31.59       34.23      5.94 o
 -12   5  12      195.05      194.17      7.03 o
 -11   5  12       48.09       50.91      3.36 o
 -10   5  12       74.86       77.89      3.06 o
  -9   5  12        1.33        1.69      0.93 o
  -8   5  12       22.46       26.18      1.94 o
  -7   5  12       25.85       24.54      1.76 o
  -6   5  12       13.30       14.02      1.89 o
  -5   5  12        0.89        1.18      0.70 o
  -4   5  12       30.26       32.35      1.59 o
  -3   5  12       12.94       11.88      1.19 o
  -2   5  12       37.65       34.57      1.55 o
  -1   5  12      249.99      270.25      4.56 o
   0   5  12      159.93      169.35      3.44 o
   1   5  12       48.39       50.51      2.48 o
   2   5  12       11.99       12.51      1.52 o
   3   5  12        0.06        0.42      0.96 o
   4   5  12        0.03        0.12      1.01 o
   5   5  12       19.62       17.00      1.83 o
   6   5  12       18.93       16.75      2.19 o
   7   5  12        0.00        0.27      1.38 o
   8   5  12        7.62        7.64      2.36 o
   9   5  12       10.63       12.29      2.53 o
 -17   6  12        0.21        4.24      2.07 o
 -16   6  12       19.10       11.67      2.22 o
 -15   6  12        0.31        1.92      1.83 o
 -14   6  12        2.69        2.23      1.64 o
 -13   6  12        0.02        1.48      1.58 o
 -12   6  12       92.39       89.42      4.55 o
 -11   6  12       32.11       38.33      3.12 o
 -10   6  12       77.63       72.30      3.92 o
  -9   6  12        0.01        0.28      1.27 o
  -8   6  12        1.81        2.20      1.35 o
  -7   6  12        0.38        0.91      1.05 o
  -6   6  12       76.93       76.82      2.98 o
  -5   6  12       33.54       33.05      1.69 o
  -4   6  12       12.67       11.46      1.77 o
  -3   6  12        5.47        6.50      1.01 o
  -2   6  12       21.62       20.93      1.75 o
  -1   6  12       77.09       74.85      2.90 o
   0   6  12       40.32       36.11      2.84 o
   1   6  12        5.77        5.36      1.27 o
   2   6  12        2.51        1.25      1.14 o
   3   6  12        0.36       -1.78      1.56 o
   4   6  12       34.30       40.28      4.36 o
   5   6  12        0.35        0.28      1.27 o
   6   6  12       53.40       49.65      5.78 o
   7   6  12       13.13       13.98      2.18 o
 -15   7  12        3.33        6.52      1.64 o
 -14   7  12        8.86       10.74      2.41 o
 -13   7  12       70.19       69.21      4.20 o
 -12   7  12       81.76       88.39     12.87 o
 -11   7  12        0.39       -0.13      1.51 o
 -10   7  12       17.35       21.36      2.64 o
  -9   7  12        1.25        2.54      1.53 o
  -8   7  12       14.00       17.45      3.00 o
  -7   7  12        4.58        5.94      1.68 o
  -6   7  12       10.23       14.32      2.19 o
  -5   7  12       87.73       90.98      4.23 o
  -4   7  12       16.63       16.80      1.92 o
  -3   7  12       10.10        6.24      1.29 o
  -2   7  12        2.97        1.87      1.36 o
  -1   7  12       27.96       29.36      2.79 o
   0   7  12        1.61       -0.02      1.32 o
   1   7  12        0.74        1.20      1.50 o
   2   7  12       19.74       21.31      2.97 o
   3   7  12        6.25        4.10      1.86 o
   4   7  12       15.50       16.89      2.97 o
   5   7  12        7.04        9.22      3.95 o
   6   7  12       29.40       25.03      4.45 o
 -14   8  12       22.48       24.49      2.35 o
 -13   8  12        6.86        4.50      2.01 o
 -12   8  12        1.10        2.94      2.87 o
 -11   8  12        1.97        5.15      1.92 o
 -10   8  12       17.35       19.00      2.59 o
  -9   8  12        6.48        6.84      2.01 o
  -8   8  12       52.06       44.66      5.00 o
  -7   8  12       58.22       58.51      4.71 o
  -6   8  12       66.25       61.66      4.64 o
  -5   8  12       63.70       59.15      4.60 o
  -4   8  12       98.01       86.91      4.42 o
  -3   8  12       18.19       19.92      2.59 o
  -2   8  12       54.36       52.14      3.70 o
  -1   8  12       48.15       46.38      3.52 o
   0   8  12        0.48        0.21      1.46 o
   1   8  12       15.49       12.58      4.29 o
   2   8  12        1.11        3.71      1.75 o
   3   8  12        6.91        4.32      2.06 o
   4   8  12       42.93       42.71      3.75 o
 -11   9  12       13.63       10.30      3.01 o
 -10   9  12       21.99       18.78      3.26 o
  -9   9  12        5.04        3.59      2.37 o
  -8   9  12       68.06       78.53      5.48 o
  -7   9  12      127.17      122.49      6.78 o
  -6   9  12       83.16       74.60      5.25 o
  -5   9  12       18.62       15.76      3.01 o
  -4   9  12        6.38        7.80      2.07 o
  -3   9  12        3.50        4.07      1.91 o
  -2   9  12        0.19        1.00      1.57 o
  -1   9  12        0.01        1.03      1.57 o
   0   9  12        2.74        1.87      1.96 o
   1   9  12       14.21       14.02      2.60 o
   2   9  12        9.15       10.98      2.87 o
  -6  10  12       14.29       14.04      3.13 o
  -5  10  12       12.24       11.06      2.84 o
  -4  10  12      137.91      153.39      7.60 o
 -19   1  13        2.23       -1.28      1.82 o
 -18   1  13       38.11       38.79      4.24 o
 -17   1  13      195.40      197.41      8.08 o
 -16   1  13       29.98       28.78      4.57 o
 -15   1  13       20.19       25.41      3.25 o
 -14   1  13       52.44       62.95      4.36 o
 -13   1  13       53.12       63.22      8.64 o
 -12   1  13       10.66        8.64      2.12 o
 -11   1  13      166.10      173.36      6.64 o
 -10   1  13      100.73       91.10      6.64 o
  -9   1  13       15.10       15.46      1.59 o
  -8   1  13       98.63       98.57      3.27 o
  -7   1  13      151.25      156.96      4.21 o
  -6   1  13      142.06      151.14      4.12 o
  -5   1  13        3.62        0.46      0.80 o
  -4   1  13        0.52        0.78      0.84 o
  -3   1  13      184.62      165.30      4.92 o
  -2   1  13        5.57        5.25      1.27 o
  -1   1  13       73.37       75.18      3.37 o
   0   1  13       27.32       29.26      2.38 o
   1   1  13       69.69       71.57      3.46 o
   2   1  13        0.09        0.59      1.09 o
   3   1  13       21.42       19.06      2.30 o
   4   1  13       18.57       18.02      2.34 o
   5   1  13       65.53       61.73      3.75 o
   6   1  13        3.68        6.46      2.04 o
   7   1  13        3.95        6.60      2.03 o
   8   1  13       24.89       24.88      3.63 o
   9   1  13        4.76        9.69      2.90 o
 -19   2  13        4.34        2.70      2.08 o
 -18   2  13        1.00        0.02      1.46 o
 -17   2  13       93.48       92.74      4.98 o
 -16   2  13        2.85        6.19      3.63 o
 -15   2  13        4.00        6.62      3.27 o
 -14   2  13       38.70       40.37      3.68 o
 -13   2  13       27.62       22.47      3.41 o
 -12   2  13       22.85       25.20      2.96 o
 -11   2  13       37.44       35.06      3.20 o
 -10   2  13       92.50       93.64      3.67 o
  -9   2  13       13.79       11.96      1.42 o
  -8   2  13        6.43        4.59      1.09 o
  -7   2  13       84.58       85.50      3.03 o
  -6   2  13       43.16       42.75      2.26 o
  -5   2  13       22.09       25.41      1.86 o
  -4   2  13      201.77      168.26      4.32 o
  -3   2  13       70.97       62.16      2.63 o
  -2   2  13       11.26       11.11      1.60 o
  -1   2  13       75.61       70.04      7.01 o
   0   2  13        0.09        0.38      1.05 o
   1   2  13        0.02        0.24      1.04 o
   2   2  13       15.90       16.95      2.13 o
   3   2  13      157.16      156.02      5.45 o
   4   2  13       18.18       20.80      2.57 o
   5   2  13        0.80        1.58      1.47 o
   6   2  13       19.32       20.15      2.59 o
   7   2  13       79.38       83.72      7.12 o
   8   2  13       41.29       44.79      3.69 o
   9   2  13       36.55       39.19      2.99 o
 -19   3  13        0.00       -1.98      1.85 o
 -18   3  13       10.06        8.62      1.85 o
 -17   3  13       85.41       85.75      9.72 o
 -16   3  13      158.42      175.86     20.24 o
 -15   3  13       77.38       71.82      4.17 o
 -14   3  13        6.22        8.10      3.36 o
 -13   3  13       16.23       14.77      3.89 o
 -12   3  13       12.46       11.30      3.49 o
 -11   3  13      150.87      163.71      9.60 o
 -10   3  13      201.10      220.84     11.03 o
  -9   3  13      130.70      115.06      5.16 o
  -8   3  13      252.08      255.22      6.38 o
  -7   3  13       32.85       32.13      2.04 o
  -6   3  13        3.92        2.56      0.99 o
  -5   3  13        8.81       13.67      1.51 o
  -4   3  13       18.06       15.90      1.60 o
  -3   3  13       39.60       27.84      1.95 o
  -2   3  13        4.54        3.39      1.09 o
  -1   3  13        7.11        6.93      1.70 o
   0   3  13        8.94       10.08      1.71 o
   1   3  13       99.85      111.82      5.60 o
   2   3  13        0.34        0.89      1.25 o
   3   3  13      266.20      274.01      7.59 o
   4   3  13        6.52        5.52      1.64 o
   5   3  13        0.49        3.36      1.56 o
   6   3  13       22.78       20.15      2.60 o
   7   3  13       28.66       30.77      2.46 o
   8   3  13       59.49       73.63      6.35 o
   9   3  13        6.33        8.78      2.15 o
 -18   4  13       33.25       36.41      2.82 o
 -17   4  13       76.43       77.02      3.62 o
 -16   4  13        7.47       11.00      2.74 o
 -15   4  13        2.03        1.94      1.76 o
 -14   4  13        1.23        2.63      1.64 o
 -13   4  13       42.00       36.46      3.07 o
 -12   4  13       98.40       98.38      3.60 o
 -11   4  13        4.40        4.43      1.63 o
 -10   4  13      171.27      187.44     10.44 o
  -9   4  13        4.03        2.12      2.39 o
  -8   4  13      144.89      130.53      8.36 o
  -7   4  13      319.96      332.23      9.93 o
  -6   4  13        5.28        6.78      1.23 o
  -5   4  13        8.85        4.04      1.82 o
  -4   4  13       50.54       43.04      2.33 o
  -3   4  13       38.36       45.58      3.41 o
  -2   4  13        1.03        2.13      0.97 o
  -1   4  13       20.04       20.54      2.05 o
   0   4  13       15.17       13.34      1.94 o
   1   4  13       57.60       55.14      3.26 o
   2   4  13       26.15       25.54      3.07 o
   3   4  13       17.03       14.63      2.01 o
   4   4  13      131.33      136.45      4.24 o
   5   4  13        1.08       -1.00      1.06 o
   6   4  13        0.46        1.89      1.26 o
   7   4  13        0.00       -1.20      1.25 o
   8   4  13        1.71       -0.04      1.51 o
 -17   5  13        0.40        1.27      1.45 o
 -16   5  13       10.35       14.70      2.69 o
 -15   5  13      132.13      143.30      6.52 o
 -14   5  13       95.19      101.06      5.38 o
 -13   5  13        6.75        8.76      2.04 o
 -12   5  13        4.99        3.90      1.74 o
 -11   5  13       10.27        7.58      4.26 o
 -10   5  13       52.64       59.76      3.57 o
  -9   5  13       29.66       30.61      2.13 o
  -8   5  13       81.53       87.69      3.21 o
  -7   5  13       19.30       18.63      1.70 o
  -6   5  13        9.83        9.95      1.75 o
  -5   5  13        3.11        3.50      0.95 o
  -4   5  13        0.26        0.80      0.74 o
  -3   5  13       43.17       40.61      2.63 o
  -2   5  13        0.00        0.42      0.68 o
  -1   5  13        2.78        3.37      0.88 o
   0   5  13        5.19        6.96      1.04 o
   1   5  13        4.54        5.59      1.15 o
   2   5  13        3.36        3.38      1.24 o
   3   5  13      119.70      115.46      3.87 o
   4   5  13       26.93       25.87      2.74 o
   5   5  13        1.96        5.64      1.49 o
   6   5  13        0.85        0.39      1.63 o
   7   5  13        1.48        2.75      1.74 o
 -16   6  13       38.23       32.69      5.44 o
 -15   6  13        3.83        4.74      1.99 o
 -14   6  13       62.04       67.71      6.68 o
 -13   6  13       68.24       67.15      4.18 o
 -12   6  13       38.34       35.49      3.24 o
 -11   6  13      128.41      122.45      5.21 o
 -10   6  13        8.36        7.58      1.84 o
  -9   6  13       16.50       14.19      3.45 o
  -8   6  13       20.27       23.94      3.81 o
  -7   6  13        0.00        0.46      1.34 o
  -6   6  13      215.67      220.22     12.62 o
  -5   6  13        0.76        2.56      1.24 o
  -4   6  13        0.35        1.93      1.03 o
  -3   6  13       26.13       26.23      1.98 o
  -2   6  13        2.73        4.73      1.24 o
  -1   6  13        0.64        0.21      1.07 o
   0   6  13       80.60       87.90      3.29 o
   1   6  13       28.83       25.42      2.68 o
   2   6  13       13.67        9.59      1.70 o
   3   6  13        1.56        2.08      1.45 o
   4   6  13        0.08       -0.32      1.24 o
   5   6  13       87.72       98.01      4.41 o
   6   6  13       22.96       22.49      2.60 o
 -15   7  13        9.65       11.30      2.00 o
 -14   7  13       10.86       10.90      2.49 o
 -13   7  13        4.72        4.85      2.08 o
 -12   7  13       13.61       11.65      2.35 o
 -11   7  13        3.75        2.12      1.71 o
 -10   7  13       21.76       21.22      2.68 o
  -9   7  13       14.36       12.18      2.25 o
  -8   7  13        2.72        0.83      1.59 o
  -7   7  13      107.03      116.95      5.08 o
  -6   7  13       17.69       25.07      2.69 o
  -5   7  13        2.08        1.40      1.43 o
  -4   7  13        4.17        4.75      1.41 o
  -3   7  13       14.33       12.50      1.65 o
  -2   7  13        8.79        3.81      1.65 o
  -1   7  13       61.27       62.10      5.70 o
   0   7  13       12.86       15.87      4.11 o
   1   7  13        9.95        9.95      4.17 o
   2   7  13        1.84        3.06      1.75 o
   3   7  13       26.37       33.93      3.44 o
   4   7  13      186.77      218.85      8.00 o
   5   7  13        0.55        2.03      2.20 o
 -13   8  13       27.35       27.43      3.24 o
 -12   8  13       11.68       14.23      4.05 o
 -11   8  13       44.26       43.78      5.78 o
 -10   8  13        5.04        5.00      1.98 o
  -9   8  13       14.12       12.31      2.61 o
  -8   8  13        0.18        2.13      1.77 o
  -7   8  13        2.44        1.06      1.96 o
  -6   8  13       23.58       20.17      3.36 o
  -5   8  13        0.55        1.29      1.97 o
  -4   8  13       11.79        7.80      2.65 o
  -3   8  13        6.88        7.58      1.97 o
  -2   8  13        0.07       -0.14      1.48 o
  -1   8  13        1.70        2.79      2.04 o
   0   8  13       42.51       43.11      3.65 o
   1   8  13        0.08       -0.12      1.80 o
   2   8  13        0.87        0.23      1.85 o
   3   8  13       58.88       58.88      5.14 o
 -10   9  13        4.99        2.98      2.46 o
  -9   9  13        5.34        4.17      2.49 o
  -8   9  13        0.96        3.05      2.41 o
  -7   9  13       62.03       64.33      5.03 o
  -6   9  13       76.06       75.02      5.39 o
  -5   9  13       83.60       67.85      5.16 o
  -4   9  13        2.69        3.90      2.40 o
  -3   9  13       11.72       11.68      6.07 o
  -2   9  13        3.78        3.21      2.82 o
  -1   9  13        0.06        0.61      1.84 o
   0   9  13        2.70        7.64      2.62 o
 -19   0  14        6.36        4.87      3.94 o
 -18   0  14        1.06        1.50      3.67 o
 -17   0  14        0.16        3.65      3.54 o
 -16   0  14        0.19        1.18      2.97 o
 -15   0  14        3.04        3.74      3.04 o
 -14   0  14       17.91       16.15      4.04 o
 -13   0  14      191.69      199.75     10.88 o
 -12   0  14       22.01       19.06      4.09 o
 -11   0  14       71.01       66.29      6.17 o
 -10   0  14        0.25       -0.69      1.34 o
  -9   0  14       81.45       76.96      4.26 o
  -8   0  14        1.72       -0.48      1.29 o
  -7   0  14       14.73       16.20      2.38 o
  -6   0  14       13.33       11.79      2.15 o
  -5   0  14        6.39        6.47      3.02 o
  -4   0  14        3.06        2.72      1.49 o
  -3   0  14       37.36       30.91      4.13 o
  -2   0  14       50.28       44.14      4.92 o
  -1   0  14        0.33       -0.33      1.66 o
   0   0  14       31.48       29.44      4.31 o
   1   0  14        5.02        7.40      2.83 o
   2   0  14        1.75        2.15      2.06 o
   3   0  14        1.93        0.41      2.17 o
   4   0  14       16.17       14.85      3.90 o
   5   0  14        5.44        4.77      2.95 o
   6   0  14        8.83        7.24      3.63 o
   7   0  14      144.43      148.70     10.31 o
   8   0  14       42.59       55.31      6.99 o
 -19   1  14      190.99      214.57     13.02 o
 -18   1  14       74.93       81.33      8.27 o
 -17   1  14       87.91      104.98      6.05 o
 -16   1  14        2.30        1.95      2.22 o
 -15   1  14        0.19       -0.12      1.88 o
 -14   1  14       18.51       19.63      3.02 o
 -13   1  14      136.77      144.52      6.43 o
 -12   1  14       38.67       53.54      4.05 o
 -11   1  14        4.61        4.75      1.81 o
 -10   1  14       25.44       20.26      2.18 o
  -9   1  14       32.47       27.94      2.06 o
  -8   1  14        3.93        5.52      1.28 o
  -7   1  14       26.61       20.66      2.41 o
  -6   1  14       49.37       55.56      2.65 o
  -5   1  14       28.21       28.87      2.06 o
  -4   1  14        2.84        2.02      0.97 o
  -3   1  14      519.15      484.04     10.26 o
  -2   1  14        8.76       11.00      1.69 o
  -1   1  14        3.35        8.71      1.64 o
   0   1  14        0.15        0.28      1.02 o
   1   1  14        7.09        6.56      1.61 o
   2   1  14        3.66        1.55      1.28 o
   3   1  14        6.10        5.81      2.79 o
   4   1  14       16.80       16.26      2.36 o
   5   1  14        9.45       13.53      2.26 o
   6   1  14        2.10        0.90      1.58 o
   7   1  14       31.99       27.04      3.76 o
   8   1  14       75.93       82.37      8.10 o
 -19   2  14        1.32       -0.36      2.09 o
 -18   2  14        0.08        0.81      2.27 o
 -17   2  14        6.55        5.39      3.79 o
 -16   2  14       61.74       63.02      7.19 o
 -15   2  14        1.62       -1.23      2.62 o
 -14   2  14        1.12        1.14      1.79 o
 -13   2  14        8.96        7.41      2.40 o
 -12   2  14       17.09       19.08      3.21 o
 -11   2  14       11.91        7.08      3.86 o
 -10   2  14       81.82       86.12      3.72 o
  -9   2  14       18.47       20.79      1.86 o
  -8   2  14       94.67       89.67      3.23 o
  -7   2  14       85.64       74.51      2.94 o
  -6   2  14        6.01        7.58      1.31 o
  -5   2  14       64.24       64.65      2.87 o
  -4   2  14        2.69        2.87      1.26 o
  -3   2  14        0.11        0.31      0.89 o
  -2   2  14        9.98        9.17      2.46 o
  -1   2  14       17.07       13.08      1.88 o
   0   2  14        0.87        1.08      1.15 o
   1   2  14       83.84       88.79      4.03 o
   2   2  14       57.30       51.94      5.13 o
   3   2  14      256.72      247.76      7.35 o
   4   2  14      115.13      123.31      5.18 o
   5   2  14        1.34       -1.07      1.32 o
   6   2  14       14.34       14.41      2.41 o
   7   2  14        8.96       10.33      2.48 o
   8   2  14        0.22        0.07      2.08 o
 -18   3  14       21.08       23.20      2.47 o
 -17   3  14      182.47      205.62     20.43 o
 -16   3  14       31.03       34.00      6.38 o
 -15   3  14        0.11        4.59      3.25 o
 -14   3  14        9.54        6.44      3.26 o
 -13   3  14       84.41       73.90      7.11 o
 -12   3  14       80.43       75.54      7.25 o
 -11   3  14       56.58       60.90      6.29 o
 -10   3  14       91.70       87.64      4.71 o
  -9   3  14       13.37       13.95      1.90 o
  -8   3  14       83.13       82.73      3.74 o
  -7   3  14      234.55      244.72      5.72 o
  -6   3  14      426.30      415.40      8.06 o
  -5   3  14       50.65       51.52      2.64 o
  -4   3  14       41.66       33.09      2.19 o
  -3   3  14        7.24        6.07      1.25 o
  -2   3  14       35.32       30.91      2.21 o
  -1   3  14      163.08      166.25      5.40 o
   0   3  14       64.79       73.99      5.86 o
   1   3  14        1.80        0.92      1.26 o
   2   3  14       27.60       31.49      2.79 o
   3   3  14       21.09       22.23      2.83 o
   4   3  14       96.05       85.00      6.00 o
   5   3  14       64.62       58.93      3.96 o
   6   3  14        0.22        2.02      1.84 o
   7   3  14        6.20        5.65      2.18 o
 -18   4  14       72.58       76.44      3.85 o
 -17   4  14       84.86       90.27      7.85 o
 -16   4  14      178.59      208.58     13.59 o
 -15   4  14       30.82       32.98      5.09 o
 -14   4  14        3.75        4.86      1.90 o
 -13   4  14        0.16       -0.55      1.46 o
 -12   4  14        7.21       11.17      3.58 o
 -11   4  14        9.45        8.48      3.24 o
 -10   4  14        5.91        8.69      3.21 o
  -9   4  14       53.95       52.78      5.87 o
  -8   4  14        0.50        0.32      1.52 o
  -7   4  14      105.61      103.32      9.68 o
  -6   4  14      164.92      160.53      5.44 o
  -5   4  14       81.94       83.71      3.21 o
  -4   4  14       74.67       71.63      3.03 o
  -3   4  14        2.07        1.39      1.06 o
  -2   4  14        1.31        0.95      1.12 o
  -1   4  14       69.28       75.40      3.23 o
   0   4  14       62.53       73.86      3.66 o
   1   4  14        6.82        5.34      1.64 o
   2   4  14        4.06        3.96      1.97 o
   3   4  14       90.20       88.76      4.45 o
   4   4  14       57.35       59.63      3.09 o
   5   4  14        4.47        4.68      1.49 o
   6   4  14       12.72       10.44      1.88 o
   7   4  14       18.95       15.41      2.35 o
 -17   5  14       20.18       22.80      2.47 o
 -16   5  14       92.47      114.52      7.75 o
 -15   5  14       10.70       10.90      2.51 o
 -14   5  14       24.96       27.49      3.46 o
 -13   5  14       53.46       56.61      3.92 o
 -12   5  14      118.09      109.09      5.02 o
 -11   5  14        0.00        1.01      1.55 o
 -10   5  14      177.80      177.02      7.73 o
  -9   5  14       47.30       56.03      3.53 o
  -8   5  14       67.96       70.12      3.81 o
  -7   5  14       28.44       33.04      4.49 o
  -6   5  14       49.73       49.69      3.95 o
  -5   5  14      121.76      124.31      7.77 o
  -4   5  14       17.54        9.19      4.03 o
  -3   5  14       47.82       51.35      3.26 o
  -2   5  14        0.06        0.01      0.88 o
  -1   5  14       24.06       22.99      1.76 o
   0   5  14        6.98        7.38      1.98 o
   1   5  14       38.01       39.96      3.22 o
   2   5  14        2.23        1.69      1.14 o
   3   5  14      150.99      154.77      4.70 o
   4   5  14      120.46      127.89      4.31 o
   5   5  14       10.22        9.56      2.12 o
   6   5  14       58.44       66.91      4.52 o
 -15   6  14        0.77        0.12      1.89 o
 -14   6  14        5.45        5.26      1.99 o
 -13   6  14        3.70        6.16      4.71 o
 -12   6  14       14.68       10.32      2.27 o
 -11   6  14       42.01       42.37      6.36 o
 -10   6  14        0.07       -0.76      1.49 o
  -9   6  14        0.19        1.93      1.78 o
  -8   6  14        5.62        2.16      1.65 o
  -7   6  14      236.28      227.01      7.34 o
  -6   6  14      159.62      176.32     17.07 o
  -5   6  14        6.04        1.33      3.46 o
  -4   6  14       19.95       21.47      2.17 o
  -3   6  14       18.76       19.97      2.00 o
  -2   6  14        0.40        0.53      1.07 o
  -1   6  14       32.06       32.97      2.31 o
   0   6  14       30.01       25.75      2.20 o
   1   6  14       33.85       34.50      2.45 o
   2   6  14        5.80        5.56      2.03 o
   3   6  14       20.48       19.45      2.38 o
   4   6  14       93.79       91.86      4.35 o
   5   6  14        3.71        1.92      1.89 o
 -14   7  14       21.03       22.06      3.14 o
 -13   7  14       13.58       13.30      2.66 o
 -12   7  14       48.50       44.86      5.16 o
 -11   7  14        2.64        1.92      1.69 o
 -10   7  14       31.12       28.00      3.05 o
  -9   7  14       13.82       13.05      2.38 o
  -8   7  14       62.82       65.20      4.10 o
  -7   7  14       51.39       49.01      3.65 o
  -6   7  14      172.78      185.81      6.66 o
  -5   7  14       23.97       23.82      4.95 o
  -4   7  14        2.38        3.35      1.49 o
  -3   7  14       20.53       12.37      1.76 o
  -2   7  14        3.84        2.22      1.80 o
  -1   7  14       24.56       17.89      2.64 o
   0   7  14        1.60       -0.17      1.55 o
   1   7  14       25.16       19.61      4.02 o
   2   7  14        1.42       -0.09      1.80 o
   3   7  14       44.54       49.35      4.86 o
 -11   8  14       12.47       16.39      2.75 o
 -10   8  14       14.64       14.20      5.37 o
  -9   8  14        5.53        3.62      1.88 o
  -8   8  14        5.36        9.79      2.28 o
  -7   8  14       37.66       44.89      4.45 o
  -6   8  14       22.62       26.68      3.69 o
  -5   8  14       12.90       14.83      3.09 o
  -4   8  14        5.14       -0.44      1.98 o
  -3   8  14        6.02        7.19      2.47 o
  -2   8  14       12.20       11.22      3.21 o
  -1   8  14        4.97        2.65      1.97 o
   0   8  14        2.99       -0.28      1.79 o
   1   8  14        6.17        4.32      2.61 o
 -18   1  15       22.77       24.87      5.70 o
 -17   1  15        0.42       -0.71      2.16 o
 -16   1  15        6.66        1.67      2.23 o
 -15   1  15       21.49       15.88      3.08 o
 -14   1  15       52.25       52.98      4.42 o
 -13   1  15       28.53       29.89      5.20 o
 -12   1  15       22.50       24.95      3.28 o
 -11   1  15        6.25        3.59      2.09 o
 -10   1  15       24.49       26.27      2.15 o
  -9   1  15        5.09        3.29      1.20 o
  -8   1  15        0.00        0.77      1.01 o
  -7   1  15       29.06       24.40      2.04 o
  -6   1  15       21.66       19.15      2.08 o
  -5   1  15        2.51        3.60      1.13 o
  -4   1  15       19.86       18.59      2.18 o
  -3   1  15       96.22       92.31      3.44 o
  -2   1  15       16.65       13.12      1.89 o
  -1   1  15       54.80       56.22      3.37 o
   0   1  15       41.36       43.52      3.12 o
   1   1  15        9.11        9.17      1.85 o
   2   1  15       27.90       23.66      2.66 o
   3   1  15        1.53        0.83      1.44 o
   4   1  15        8.56        4.19      2.43 o
   5   1  15       12.97       12.92      2.87 o
   6   1  15       20.88       19.04      3.33 o
   7   1  15       48.02       50.23      4.82 o
 -18   2  15       12.10       20.40      5.53 o
 -17   2  15       47.18       62.67      7.60 o
 -16   2  15        0.02       -0.16      2.92 o
 -15   2  15        3.49        1.53      3.10 o
 -14   2  15        9.38       12.82      2.76 o
 -13   2  15       59.98       55.69      4.41 o
 -12   2  15       13.92       13.04      7.14 o
 -11   2  15      145.20      143.54      6.37 o
 -10   2  15        1.87        1.89      1.42 o
  -9   2  15        8.48        9.47      1.54 o
  -8   2  15       15.69       12.21      1.97 o
  -7   2  15        0.36        0.98      1.02 o
  -6   2  15       66.53       66.68      3.01 o
  -5   2  15        8.07        5.63      1.91 o
  -4   2  15       15.21       14.03      1.98 o
  -3   2  15        0.12        0.11      0.96 o
  -2   2  15       13.21        9.67      1.74 o
  -1   2  15        5.66        5.84      1.58 o
   0   2  15       28.82       29.44      2.69 o
   1   2  15       45.90       47.31      3.32 o
   2   2  15       47.65       52.14      3.61 o
   3   2  15       61.56       62.28      3.94 o
   4   2  15        0.09       -1.42      1.42 o
   5   2  15       17.73       12.00      2.38 o
   6   2  15        2.52        3.86      2.11 o
 -18   3  15        1.08        0.84      2.84 o
 -17   3  15      199.62      234.04     13.78 o
 -16   3  15        2.61        3.27      3.35 o
 -15   3  15       43.06       51.07      6.78 o
 -14   3  15       19.02       15.21      4.42 o
 -13   3  15        7.83        4.85      2.94 o
 -12   3  15       57.41       57.64      6.58 o
 -11   3  15       25.05       22.52      4.70 o
 -10   3  15      138.73      130.27      4.77 o
  -9   3  15       23.92       25.53      2.10 o
  -8   3  15       51.30       51.98      2.71 o
  -7   3  15       41.23       33.63      2.32 o
  -6   3  15       60.34       67.73      3.07 o
  -5   3  15       38.45       35.66      2.40 o
  -4   3  15       23.57       20.18      2.27 o
  -3   3  15       20.31       19.07      2.50 o
  -2   3  15        0.66        0.13      1.08 o
  -1   3  15       29.29       26.77      2.27 o
   0   3  15        3.55        3.64      1.50 o
   1   3  15       82.39       94.78      4.44 o
   2   3  15        0.00        1.15      1.48 o
   3   3  15        3.07        3.71      1.77 o
   4   3  15        0.17        1.68      2.01 o
   5   3  15        1.27        1.73      1.91 o
   6   3  15       10.20        8.31      2.88 o
 -17   4  15       17.08       27.80      3.48 o
 -16   4  15        6.09        6.78      2.34 o
 -15   4  15       22.54       21.81      2.99 o
 -14   4  15        0.19        1.44      2.83 o
 -13   4  15        0.32        2.06      2.90 o
 -12   4  15        2.03        0.31      2.45 o
 -11   4  15        0.15        0.74      2.33 o
 -10   4  15       71.32       65.92      6.83 o
  -9   4  15       12.45       11.20      3.61 o
  -8   4  15       35.07       20.98      4.36 o
  -7   4  15       89.67       92.02      8.34 o
  -6   4  15      123.93      138.70      4.29 o
  -5   4  15        9.40        7.72      1.48 o
  -4   4  15        4.70        2.57      1.45 o
  -3   4  15        0.25        0.24      1.06 o
  -2   4  15        8.71       13.76      1.77 o
  -1   4  15        1.94        1.23      1.23 o
   0   4  15        0.09        0.30      1.19 o
   1   4  15      209.07      245.26      7.39 o
   2   4  15        1.56        2.07      1.64 o
   3   4  15      245.75      248.78      8.40 o
   4   4  15       22.25       24.15      3.06 o
   5   4  15       37.88       49.65      5.07 o
 -16   5  15       18.52       22.64      3.24 o
 -15   5  15        7.18        6.62      3.37 o
 -14   5  15       22.59       16.65      3.75 o
 -13   5  15        8.29        9.03      2.18 o
 -12   5  15       38.71       46.55      3.70 o
 -11   5  15       86.63      100.05      4.83 o
 -10   5  15       24.61       24.50      4.74 o
  -9   5  15       13.23       13.72      3.95 o
  -8   5  15        5.96        2.92      2.78 o
  -7   5  15       30.72       27.74      3.39 o
  -6   5  15       29.09       31.11      3.57 o
  -5   5  15        6.23        3.98      2.12 o
  -4   5  15       17.40        9.87      2.42 o
  -3   5  15       24.58       21.74      2.52 o
  -2   5  15        1.58       -0.58      1.40 o
  -1   5  15        5.48        4.60      1.49 o
   0   5  15       49.53       54.80      3.16 o
   1   5  15       40.03       40.83      2.42 o
   2   5  15        3.44        4.21      1.32 o
   3   5  15        3.95        3.83      1.44 o
   4   5  15        0.15        0.55      1.46 o
 -14   6  15        6.10        5.66      2.24 o
 -13   6  15        0.12        0.52      1.82 o
 -12   6  15        5.12        3.43      1.97 o
 -11   6  15        6.40        6.63      2.16 o
 -10   6  15        0.01        2.10      1.66 o
  -9   6  15       14.17       14.01      2.47 o
  -8   6  15        5.14       10.45      2.21 o
  -7   6  15      121.40      133.60      5.58 o
  -6   6  15       67.21       71.59      3.51 o
  -5   6  15        3.66        5.72      1.65 o
  -4   6  15       25.22       25.71      2.43 o
  -3   6  15       13.00       14.14      2.99 o
  -2   6  15        1.03        0.69      1.23 o
  -1   6  15       12.36       15.63      1.95 o
   0   6  15        7.25        4.88      1.50 o
   1   6  15        0.40        0.92      1.34 o
   2   6  15       19.83       19.39      3.33 o
   3   6  15        0.84        2.46      2.49 o
 -12   7  15        1.84        1.56      1.98 o
 -11   7  15       14.39        8.75      2.37 o
 -10   7  15        6.34        4.12      4.25 o
  -9   7  15        1.91        0.96      1.81 o
  -8   7  15        4.60       -0.39      1.64 o
  -7   7  15        2.79        1.45      1.78 o
  -6   7  15      205.79      222.21      8.54 o
  -5   7  15       63.00       67.10      5.16 o
  -4   7  15        0.02       -1.17      1.42 o
  -3   7  15       10.88       11.28      2.03 o
  -2   7  15       26.28       32.10      3.23 o
  -1   7  15        4.65        6.18      2.28 o
   0   7  15        5.13        3.67      3.53 o
   1   7  15        0.03       -0.56      1.86 o
  -9   8  15        1.84        0.97      1.85 o
  -8   8  15        4.53        4.50      2.85 o
  -7   8  15       65.20       74.56      5.60 o
  -6   8  15      111.82      122.76      7.10 o
  -5   8  15        3.44        7.78      2.78 o
  -4   8  15        0.00        2.77      2.39 o
  -3   8  15        6.72        4.85      2.55 o
 -18   0  16       20.21       17.68      5.14 o
 -17   0  16        0.43        1.76      3.35 o
 -16   0  16       39.37       44.99      6.45 o
 -15   0  16       17.69       18.00      4.74 o
 -14   0  16        0.94        1.70      3.09 o
 -13   0  16      136.92      163.46     10.20 o
 -12   0  16       54.57       62.88      6.62 o
 -11   0  16       12.42        8.43      3.25 o
 -10   0  16      233.71      242.53     11.57 o
  -9   0  16        0.21        1.60      3.16 o
  -8   0  16      151.42      155.31     12.31 o
  -7   0  16        8.64       10.39      2.40 o
  -6   0  16       76.86       86.43      6.91 o
  -5   0  16       99.89       89.86      5.05 o
  -4   0  16       52.11       55.55      4.27 o
  -3   0  16        8.64        5.75      2.79 o
  -2   0  16      178.07      183.38     10.45 o
  -1   0  16      149.85      168.87     10.10 o
   0   0  16      142.27      140.97      9.33 o
   1   0  16      171.34      189.13     11.09 o
   2   0  16        0.21        2.40      2.73 o
   3   0  16       45.77       36.88      5.62 o
   4   0  16       45.43       43.54      6.29 o
   5   0  16        8.44        4.39      3.29 o
 -18   1  16       16.35       14.08      5.13 o
 -17   1  16       31.29       35.05      4.25 o
 -16   1  16        0.28        0.97      2.22 o
 -15   1  16       26.81       35.30      4.01 o
 -14   1  16       21.26       23.68      3.54 o
 -13   1  16       49.29       63.76      4.78 o
 -12   1  16        0.25        2.98      1.93 o
 -11   1  16       80.74       83.51      5.25 o
 -10   1  16       13.57       15.08      1.87 o
  -9   1  16       81.23       86.70      3.48 o
  -8   1  16       29.62       26.97      2.30 o
  -7   1  16        0.36       -0.82      1.03 o
  -6   1  16       51.23       57.55      3.32 o
  -5   1  16        0.73        0.24      1.08 o
  -4   1  16        0.39        0.22      1.04 o
  -3   1  16        2.93        2.59      1.92 o
  -2   1  16       70.24       75.76      6.61 o
  -1   1  16        2.52        2.47      1.49 o
   0   1  16       62.76       67.63      3.93 o
   1   1  16       28.08       29.67      3.00 o
   2   1  16        3.22        2.04      1.90 o
   3   1  16        0.93        0.25      1.85 o
   4   1  16        1.98        1.42      2.02 o
   5   1  16        0.71       -0.50      1.95 o
 -17   2  16        0.15        3.78      3.77 o
 -16   2  16       24.80       19.36      5.16 o
 -15   2  16        5.25        4.04      3.40 o
 -14   2  16       14.00       15.36      2.99 o
 -13   2  16        2.23        2.05      1.98 o
 -12   2  16       83.75       88.56      5.27 o
 -11   2  16       37.64       37.75      5.00 o
 -10   2  16        0.57        0.27      1.12 o
  -9   2  16        6.40        6.61      1.50 o
  -8   2  16       75.28       71.83      3.28 o
  -7   2  16       71.52       72.13      3.28 o
  -6   2  16        4.60        3.50      1.27 o
  -5   2  16       34.76       38.64      2.95 o
  -4   2  16        6.51        8.18      1.84 o
  -3   2  16        0.40        0.88      1.38 o
  -2   2  16       34.99       36.85      2.60 o
  -1   2  16       62.12       63.88      3.79 o
   0   2  16      219.21      246.08      7.42 o
   1   2  16        2.68        3.54      1.72 o
   2   2  16       30.71       25.18      5.24 o
   3   2  16       14.58       16.22      2.60 o
   4   2  16        0.04       -0.33      1.74 o
   5   2  16        7.93        9.83      2.91 o
 -17   3  16        0.16        3.43      3.67 o
 -16   3  16       10.80       10.21      4.28 o
 -15   3  16        3.02        7.04      3.94 o
 -14   3  16        0.44       -1.93      2.46 o
 -13   3  16       30.04       41.10      6.20 o
 -12   3  16        0.34        3.85      2.90 o
 -11   3  16        1.04        1.87      2.52 o
 -10   3  16       24.71       25.79      2.55 o
  -9   3  16       74.65       82.50      4.65 o
  -8   3  16        2.80        2.22      1.21 o
  -7   3  16        2.53        2.97      1.29 o
  -6   3  16       68.71       72.03      3.28 o
  -5   3  16        4.19        4.94      1.41 o
  -4   3  16       15.45       18.37      2.36 o
  -3   3  16       51.09       43.34      3.21 o
  -2   3  16       95.45       98.53      3.91 o
  -1   3  16        2.69        2.98      1.36 o
   0   3  16       19.58       24.23      2.70 o
   1   3  16       10.76        9.27      2.02 o
   2   3  16       14.94       15.96      3.26 o
   3   3  16       18.23       24.88      6.21 o
   4   3  16       28.07       29.20      3.36 o
 -16   4  16      124.70      124.94      8.85 o
 -15   4  16       39.63       51.84      7.20 o
 -14   4  16       10.33       16.37      4.74 o
 -13   4  16       46.80       45.44      6.45 o
 -12   4  16       14.48       13.95      4.11 o
 -11   4  16       25.09       26.67      5.18 o
 -10   4  16        6.17        5.33      3.19 o
  -9   4  16        3.28        6.88      3.25 o
  -8   4  16       29.04       21.53      5.52 o
  -7   4  16       14.57       16.92      2.89 o
  -6   4  16       10.85        7.29      1.56 o
  -5   4  16       70.95       69.25      3.31 o
  -4   4  16        2.03        0.66      1.40 o
  -3   4  16        6.36        4.05      1.66 o
  -2   4  16        8.81        7.92      1.64 o
  -1   4  16        4.34        4.28      1.50 o
   0   4  16       41.63       38.31      2.87 o
   1   4  16        1.11        0.61      1.41 o
   2   4  16        3.77        5.24      2.06 o
   3   4  16      156.71      169.01      7.63 o
 -15   5  16        4.10        4.80      2.38 o
 -14   5  16       12.58       13.30      5.35 o
 -13   5  16       34.88       33.42      3.44 o
 -12   5  16        2.32        3.20      3.31 o
 -11   5  16        6.62        8.11      3.64 o
 -10   5  16        5.44        6.08      3.41 o
  -9   5  16        1.61       -1.44      2.60 o
  -8   5  16       74.30       73.22      7.46 o
  -7   5  16      173.54      179.90      7.67 o
  -6   5  16      736.12      783.36     19.53 o
  -5   5  16      178.44      184.87      7.77 o
  -4   5  16        2.95       -1.14      1.80 o
  -3   5  16       21.16       19.17      3.26 o
  -2   5  16        7.36        6.07      2.00 o
  -1   5  16        0.34        1.67      1.49 o
   0   5  16        0.44        1.95      1.52 o
   1   5  16        0.13        0.68      1.48 o
   2   5  16       39.40       43.22      2.64 o
 -13   6  16        5.99        5.65      2.25 o
 -12   6  16        0.59        1.34      1.91 o
 -11   6  16        2.55        3.25      1.88 o
 -10   6  16        0.37        1.76      1.89 o
  -9   6  16       12.34        5.64      2.98 o
  -8   6  16        4.86        3.46      1.98 o
  -7   6  16       71.77       83.74      4.61 o
  -6   6  16       20.39       22.24      3.74 o
  -5   6  16        5.60        3.67      1.65 o
  -4   6  16        5.81        6.71      1.83 o
  -3   6  16        7.03        6.40      1.84 o
  -2   6  16       36.10       47.66      3.18 o
  -1   6  16       31.10       32.57      2.81 o
   0   6  16        5.07        4.79      1.74 o
   1   6  16        0.58        0.96      2.16 o
 -10   7  16       13.37       10.02      2.53 o
  -9   7  16       18.02       16.84      4.73 o
  -8   7  16       20.53       14.74      3.11 o
  -7   7  16        0.56        1.08      1.82 o
  -6   7  16       39.83       33.61      3.80 o
  -5   7  16        2.46        6.21      2.17 o
  -4   7  16        2.10        1.33      1.64 o
  -3   7  16       46.77       56.31      5.19 o
  -2   7  16        0.18       -0.21      2.25 o
 -16   1  17        4.44        5.51      2.73 o
 -15   1  17        1.93        1.88      2.29 o
 -14   1  17        3.77        2.80      2.32 o
 -13   1  17        0.02        0.46      1.92 o
 -12   1  17        3.01        0.65      2.01 o
 -11   1  17        0.49       -0.93      1.33 o
 -10   1  17        0.59        1.57      1.31 o
  -9   1  17       37.27       35.41      2.60 o
  -8   1  17       12.80       10.69      2.47 o
  -7   1  17        8.27        9.92      2.10 o
  -6   1  17        2.68        1.55      1.25 o
  -5   1  17        3.29        2.76      1.32 o
  -4   1  17        1.92        2.09      1.31 o
  -3   1  17        0.06        0.65      1.60 o
  -2   1  17        3.72        2.58      1.92 o
  -1   1  17        1.91        1.33      1.81 o
   0   1  17        6.48        2.64      2.11 o
   1   1  17        5.53        6.37      3.39 o
   2   1  17       23.52       20.35      3.40 o
   3   1  17        5.36        4.06      4.22 o
 -16   2  17       11.85       16.00      5.05 o
 -15   2  17       25.58       25.19      5.49 o
 -14   2  17        7.25        6.56      3.57 o
 -13   2  17       21.17       21.02      3.46 o
 -12   2  17        1.83        2.29      2.06 o
 -11   2  17       34.14       32.70      3.81 o
 -10   2  17       25.32       29.00      2.46 o
  -9   2  17       71.90       85.44      3.62 o
  -8   2  17        0.08        0.13      1.20 o
  -7   2  17        7.76        4.84      1.47 o
  -6   2  17       86.78       95.18      3.83 o
  -5   2  17        0.24        0.95      1.17 o
  -4   2  17        2.67        3.45      1.41 o
  -3   2  17      133.48      139.29      5.41 o
  -2   2  17        0.39        2.18      1.37 o
  -1   2  17        9.38       14.53      2.06 o
   0   2  17        0.46        1.09      1.53 o
   1   2  17      113.43      142.06      5.82 o
   2   2  17        0.55        3.57      2.02 o
   3   2  17       18.97       18.33      3.48 o
 -15   3  17        0.72        2.85      3.31 o
 -14   3  17        7.08        7.67      3.74 o
 -13   3  17       12.80       21.18      5.21 o
 -12   3  17       11.38       19.52      4.74 o
 -11   3  17       18.99       12.97      4.15 o
 -10   3  17        1.56        0.58      2.61 o
  -9   3  17        3.66        1.93      1.38 o
  -8   3  17        1.10        0.83      1.26 o
  -7   3  17       28.28       28.98      2.50 o
  -6   3  17      157.34      158.64      4.98 o
  -5   3  17      101.52      108.07      4.18 o
  -4   3  17        0.44        0.19      1.29 o
  -3   3  17        8.40        7.12      1.98 o
  -2   3  17       18.31       18.50      2.58 o
  -1   3  17        1.25        0.54      1.37 o
   0   3  17        4.63        2.33      1.54 o
   1   3  17       12.79       12.45      2.52 o
   2   3  17        1.83        2.72      2.02 o
 -15   4  17       26.97       24.45      5.71 o
 -14   4  17        5.63       10.19      4.15 o
 -13   4  17        0.01       -0.59      2.90 o
 -12   4  17       18.02       13.72      4.26 o
 -11   4  17        0.38       -2.19      2.73 o
 -10   4  17       47.44       49.80      6.58 o
  -9   4  17       53.10       55.15      6.81 o
  -8   4  17        0.61        1.91      2.06 o
  -7   4  17        2.58       -0.59      1.85 o
  -6   4  17        5.57        8.91      2.65 o
  -5   4  17        0.89        1.51      1.34 o
  -4   4  17       82.48       94.72      4.90 o
  -3   4  17       26.83       33.57      3.10 o
  -2   4  17        1.28        2.00      1.65 o
  -1   4  17        5.36        5.29      1.65 o
   0   4  17       13.25       16.89      2.28 o
   1   4  17       12.70       12.72      2.82 o
 -13   5  17        0.68        0.28      2.92 o
 -12   5  17        2.56        2.28      3.45 o
 -11   5  17        5.00       10.47      3.81 o
 -10   5  17        0.83       -1.56      2.41 o
  -9   5  17        2.99        4.82      3.35 o
  -8   5  17        1.17       -0.89      2.90 o
  -7   5  17        1.02        2.63      2.21 o
  -6   5  17        2.62        6.13      3.03 o
  -5   5  17       32.04       35.90      4.13 o
  -4   5  17        5.01        1.11      2.20 o
  -3   5  17        0.04        1.49      2.16 o
  -2   5  17        5.82        5.04      2.48 o
  -1   5  17        5.85        2.90      2.08 o
   0   5  17        0.49        0.34      1.65 o
 -11   6  17        3.84        3.97      2.21 o
 -10   6  17        0.04       -0.96      1.85 o
  -9   6  17       21.74       19.56      2.92 o
  -8   6  17       13.39       10.19      2.45 o
  -7   6  17       43.37       40.17      8.90 o
  -6   6  17       46.09       53.31      3.47 o
  -5   6  17       48.16       45.31      3.21 o
  -4   6  17        2.95        0.85      1.82 o
  -3   6  17        9.21        6.86      2.00 o
  -2   6  17        0.03       -1.10      1.64 o
 -15   0  18       86.09       93.83      8.81 o
 -14   0  18       22.94       33.51      5.99 o
 -13   0  18        2.36        3.46      3.35 o
 -12   0  18       19.72       24.00      5.37 o
 -11   0  18        9.70        7.56      3.73 o
 -10   0  18       30.06       41.87      4.12 o
  -9   0  18      113.75      123.97     10.15 o
  -8   0  18       69.16       70.18      4.99 o
  -7   0  18       18.85       21.90      3.31 o
  -6   0  18       17.91       19.52      3.17 o
  -5   0  18       32.26       41.89      4.19 o
  -4   0  18       14.30       13.82      2.95 o
  -3   0  18      218.40      241.01      9.38 o
  -2   0  18      165.06      196.58     11.76 o
  -1   0  18       43.79       43.78      6.14 o
   0   0  18      177.59      185.09     11.71 o
   1   0  18       36.73       36.26      6.12 o
 -15   1  18        0.82        3.90      2.66 o
 -14   1  18        0.01        0.67      2.22 o
 -13   1  18        4.08        4.64      2.47 o
 -12   1  18        6.93        2.26      2.21 o
 -11   1  18       23.96       26.65      2.90 o
 -10   1  18       39.84       37.51      2.82 o
  -9   1  18       79.28       81.62      3.75 o
  -8   1  18       42.31       43.32      2.96 o
  -7   1  18       15.48       15.74      2.08 o
  -6   1  18       42.17       39.44      2.87 o
  -5   1  18       33.80       33.55      2.73 o
  -4   1  18        0.15       -0.89      1.24 o
  -3   1  18        2.14        0.83      1.37 o
  -2   1  18        5.76        3.16      1.75 o
  -1   1  18       61.11       75.24      5.47 o
   0   1  18       10.31        8.07      3.92 o
   1   1  18       13.49        8.19      2.79 o
 -15   2  18      165.48      181.63     12.01 o
 -14   2  18        2.56        0.64      3.27 o
 -13   2  18        5.16        1.62      2.16 o
 -12   2  18        0.56       -0.18      1.96 o
 -11   2  18        0.02        0.99      1.67 o
 -10   2  18        8.34        5.41      1.67 o
  -9   2  18        8.87        7.57      2.27 o
  -8   2  18        4.34        5.81      1.63 o
  -7   2  18        0.40        0.96      1.34 o
  -6   2  18        8.94       10.06      1.81 o
  -5   2  18        3.20        5.66      1.64 o
  -4   2  18      145.91      147.20      5.02 o
  -3   2  18       21.79       21.54      2.72 o
  -2   2  18      102.36      102.32      7.25 o
  -1   2  18       21.55       27.30      3.00 o
   0   2  18       45.39       41.04      4.40 o
   1   2  18        0.22        0.47      2.21 o
 -14   3  18        5.87        2.34      3.29 o
 -13   3  18        9.67       13.59      4.73 o
 -12   3  18        0.57       -2.01      2.69 o
 -11   3  18       13.64        8.12      3.73 o
 -10   3  18        0.06       -1.32      2.60 o
  -9   3  18        5.67        6.29      1.69 o
  -8   3  18       16.22       13.28      2.52 o
  -7   3  18       21.38       18.38      2.27 o
  -6   3  18      103.04      102.79      4.18 o
  -5   3  18      202.91      237.73      6.46 o
  -4   3  18        3.88        2.89      1.51 o
  -3   3  18       13.93       11.51      2.32 o
  -2   3  18        6.87        6.17      2.50 o
  -1   3  18        3.33        0.39      1.72 o
   0   3  18        0.03        0.48      1.61 o
 -13   4  18        0.01        1.59      3.20 o
 -12   4  18       42.11       52.64      7.12 o
 -11   4  18        0.60        0.37      3.22 o
 -10   4  18        5.18       10.57      4.13 o
  -9   4  18        1.64        4.75      3.31 o
  -8   4  18        1.30        3.82      2.47 o
  -7   4  18       50.54       49.19      9.48 o
  -6   4  18       63.60       76.20      7.57 o
  -5   4  18      169.64      198.53      5.87 o
  -4   4  18       23.27       28.52      2.69 o
  -3   4  18        3.13        4.25      2.04 o
  -2   4  18        1.07        1.55      1.76 o
  -1   4  18       15.32       18.49      3.66 o
 -11   5  18        0.01        2.39      3.08 o
 -10   5  18        2.50        1.48      3.26 o
  -9   5  18       55.05       59.18      7.27 o
  -8   5  18        7.36        7.67      3.84 o
  -7   5  18       13.34       11.21      3.04 o
  -6   5  18        5.63        7.63      2.83 o
  -5   5  18        0.15        0.22      2.35 o
  -4   5  18        4.08        4.80      2.79 o
  -3   5  18       14.45       14.30      3.32 o
 -13   1  19        2.50        3.39      2.44 o
 -12   1  19        0.02       -0.70      2.07 o
 -11   1  19        9.01       11.94      2.41 o
 -10   1  19        0.07       -0.36      1.40 o
  -9   1  19       45.08       47.45      5.47 o
  -8   1  19       21.38       23.58      4.47 o
  -7   1  19        9.94        7.79      1.80 o
  -6   1  19       51.91       52.20      3.37 o
  -5   1  19       61.04       72.11      4.33 o
  -4   1  19       32.83       33.39      3.33 o
  -3   1  19       28.12       31.49      2.88 o
  -2   1  19        0.00        1.51      1.75 o
  -1   1  19        7.48       10.69      2.41 o
 -13   2  19        0.40        4.18      3.49 o
 -12   2  19       34.91       37.58      4.62 o
 -11   2  19       40.97       45.63      3.63 o
 -10   2  19       42.56       41.47      3.02 o
  -9   2  19       14.82       16.83      2.55 o
  -8   2  19        4.92        3.66      1.59 o
  -7   2  19        0.11        1.42      1.47 o
  -6   2  19       17.93       15.91      2.27 o
  -5   2  19      152.13      167.36      5.54 o
  -4   2  19       69.52       79.02      4.06 o
  -3   2  19        0.70        3.03      1.63 o
  -2   2  19        0.49        0.80      1.78 o
 -11   3  19       42.63       48.30      6.94 o
 -10   3  19        9.06        2.82      3.36 o
  -9   3  19       22.77       23.99      3.77 o
  -8   3  19        2.42        1.71      1.51 o
  -7   3  19        0.67        2.07      1.62 o
  -6   3  19        1.24        1.19      1.51 o
  -5   3  19        0.19        2.56      1.63 o
  -4   3  19       65.84       74.27      3.98 o
  -3   3  19       29.82       26.15      2.76 o
  -9   4  19       63.81       75.41      8.31 o
  -8   4  19        3.24        3.85      2.65 o
  -7   4  19       14.58       11.48      3.02 o
  -6   4  19        6.64        7.90      2.89 o
 -10   0  20        8.56       12.55      3.12 o
  -9   0  20       15.03       18.61      3.91 o
  -8   0  20       19.70       19.97      3.52 o
  -7   0  20       21.85       24.97      3.82 o
  -6   0  20       55.62       70.45      8.91 o
  -9   1  20        4.08        3.00      1.69 o
  -8   1  20        1.06        1.18      1.62 o
  -7   1  20       16.60       21.60      2.55 o
  -6   1  20       36.25       35.34      3.12 o
 
